# Supplementary material for: A novel 16-gene alternative mRNA splicing signature predicts tumor relapse and indicates immune activity in stage I–III hepatocellular carcinoma
Source: Front Pharmacol. 2022 Sep 6;13:939912. doi: 10.3389/fphar.2022.939912 (PMC9485890; doi:10.3389/fphar.2022.939912)
Supplement: Supplementary file 1 [file Table2.XLSX]

## Sheet: Sheet1
SF	AS	cor	pvalue	Regulation
CELF2	NADK-228-AP	0.630905	2.44249e-14	positive
FMR1	PIGL-39427-AT	-0.562357	4.16609e-11	negative
RBFOX2	ACOT7-392-AT	0.61048	2.71783e-13	positive
RBFOX2	ACOT7-393-AT	-0.61048	2.71783e-13	negative
RBFOX2	MRPS24-79350-AT	-0.589678	2.65032e-12	negative
RBFOX2	MRPS24-79351-AT	0.589678	2.65032e-12	positive
RBFOX2	CHCHD3-81833-AT	-0.553085	1.00335e-10	negative
PCBP1	ZMYM6-1712-AT	-0.550389	1.28906e-10	negative
PCBP1	FMO5-7368-AT	-0.667074	2.22045e-16	negative
PCBP1	MICAL2-14416-AT	0.586654	3.64109e-12	positive
PCBP1	TMED2-25081-AP	0.625693	4.61853e-14	positive
PCBP1	TMED2-25082-AP	-0.625639	4.64073e-14	negative
PCBP1	SERPINE3-25931-AT	-0.614827	1.65423e-13	negative
PCBP1	SERPINE3-25932-AT	0.614827	1.65423e-13	positive
PCBP1	NUMB-28285-AP	0.641693	6.43929e-15	positive
PCBP1	NUMB-28287-AP	-0.641693	6.43929e-15	negative
PCBP1	ZNF747-36148-AT	0.606771	4.13003e-13	positive
PCBP1	ZNF747-36150-AT	-0.606771	4.13003e-13	negative
PCBP1	ANKRD11-38078-AT	0.639049	8.88178e-15	positive
PCBP1	GPS2-38913-AT	0.605797	4.60521e-13	positive
PCBP1	GPS2-38914-AT	-0.605797	4.60521e-13	negative
PCBP1	PRR11-42760-AT	-0.555808	7.77267e-11	negative
PCBP1	PRR11-42761-AT	0.555808	7.77267e-11	positive
PCBP1	CSNK1D-44311-ES	-0.664275	4.44089e-16	negative
PCBP1	KIAA1328-45285-AT	-0.584718	4.45466e-12	negative
PCBP1	IER3IP1-45442-AT	-0.567444	2.54223e-11	negative
PCBP1	IER3IP1-45443-AT	0.567444	2.54223e-11	positive
PCBP1	ZNF302-48982-AA	-0.608351	3.45945e-13	negative
PCBP1	SAMD4B-49801-AT	-0.596944	1.21858e-12	negative
PCBP1	SAMD4B-49802-AT	0.596944	1.21858e-12	positive
PCBP1	PABPC1L-59490-AP	0.582575	5.55955e-12	positive
PCBP1	PABPC1L-59491-AP	-0.582575	5.55955e-12	negative
PCBP1	TTC3-60545-AP	-0.563946	3.57354e-11	negative
PCBP1	TTC3-60546-AP	0.559738	5.35492e-11	positive
PCBP1	SEPSECS-68957-ES	-0.603873	5.70433e-13	negative
PCBP1	VDAC1-73334-AP	0.558286	6.14833e-11	positive
PCBP1	VDAC1-73335-AP	-0.558286	6.14833e-11	negative
PCBP1	SNTB1-85025-AP	-0.595457	1.43108e-12	negative
PCBP1	SNTB1-85026-AP	0.595457	1.43108e-12	positive
PCBP1	PLS3-89927-ES	-0.551736	1.13776e-10	negative
PCBP1	STAG2-90029-AP	-0.577586	9.2566e-12	negative
HNRNPF	CSNK1D-44311-ES	-0.560212	5.1178e-11	negative
HNRNPH1	ATP5H-43343-ME	-0.559822	5.31211e-11	negative
HNRNPU	ACAA2-45492-AD	-0.564007	3.55258e-11	negative
KHSRP	ANKHD1-73653-AT	-0.559764	5.34168e-11	negative
RBM25	ACOT7-392-AT	0.573161	1.44458e-11	positive
RBM25	ACOT7-393-AT	-0.573161	1.44458e-11	negative
RBM25	NSMCE4A-13332-AT	0.602073	6.95888e-13	positive
RBM25	DHRS4L2-26797-AT	0.5771	9.72356e-12	positive
RBM25	DHRS4L2-26799-AT	-0.5771	9.72356e-12	negative
RBM25	ATP5H-43343-ME	-0.571394	1.7222e-11	negative
RBM25	BLVRB-49905-AD	0.56491	3.25477e-11	positive
RBM25	HSPD1-56689-AT	0.577475	9.36184e-12	positive
RBM25	RPL24-65968-AT	0.55835	6.11102e-11	positive
RBM25	RPL24-65969-AT	-0.558916	5.79088e-11	negative
RBM25	MRPS24-79350-AT	-0.64283	5.55112e-15	negative
RBM25	MRPS24-79351-AT	0.64283	5.55112e-15	positive
RBM25	CBWD5-86498-AT	0.551303	1.18443e-10	positive
RBM25	ARAF-88921-AT	-0.601457	7.44738e-13	negative
RBM25	ARAF-88922-AT	0.601348	7.53841e-13	positive
SF3B1	KIAA1328-45285-AT	-0.551684	1.14318e-10	negative
SF3B1	ARAF-88921-AT	-0.616072	1.43219e-13	negative
SF3B1	ARAF-88922-AT	0.616018	1.44107e-13	positive
SRSF10	ARAF-88921-AT	-0.578336	8.57847e-12	negative
SRSF10	ARAF-88922-AT	0.578271	8.63487e-12	positive
TIA1	ATPIF1-1378-AT	0.551347	1.17957e-10	positive
TIA1	ATPIF1-1379-AT	-0.551347	1.17957e-10	negative
TIA1	NSMCE4A-13332-AT	0.564694	3.32352e-11	positive
TIA1	ATP5H-43343-ME	-0.600457	8.31335e-13	negative
TIA1	BLVRB-49905-AD	0.587835	3.21765e-12	positive
TIA1	MRPS24-79350-AT	-0.619867	9.19265e-14	negative
TIA1	MRPS24-79351-AT	0.619867	9.19265e-14	positive
HNRNPA3	ACAA2-45492-AD	-0.579555	7.57705e-12	negative
QKI	RBM15-4101-AT	0.579736	7.43894e-12	positive
QKI	RBM15-4102-AT	-0.579736	7.43894e-12	negative
QKI	FMO5-7368-AT	-0.585562	4.08007e-12	negative
QKI	RFX7-30750-AT	0.559841	5.30254e-11	positive
QKI	RFX7-30752-AT	-0.559841	5.30254e-11	negative
QKI	ARAF-88921-AT	-0.594028	1.66844e-12	negative
QKI	ARAF-88922-AT	0.593952	1.68221e-12	positive
RBMX	ACAA2-45492-AD	-0.570071	1.96341e-11	negative
SRRM1	FMO5-7368-AT	-0.596814	1.2359e-12	negative
SRRM1	SERPINE3-25931-AT	-0.594259	1.62759e-12	negative
SRRM1	SERPINE3-25932-AT	0.594259	1.62759e-12	positive
SRRM1	KIAA1328-45285-AT	-0.60485	5.11813e-13	negative
