# Supplementary material for: A novel 16-gene alternative mRNA splicing signature predicts tumor relapse and indicates immune activity in stage I–III hepatocellular carcinoma
Source: Front Pharmacol. 2022 Sep 6;13:939912. doi: 10.3389/fphar.2022.939912 (PMC9485890; doi:10.3389/fphar.2022.939912)
Supplement: Supplementary file 4 [file Table1.XLSX]

## Sheet: string_interactions
#node1	node2	node1_string_id	node2_string_id	neighborhood_on_chromosome	gene_fusion	phylogenetic_cooccurrence	homology	coexpression	experimentally_determined_interaction	database_annotated	automated_textmining	combined_score
ACIN1	RNPS1	9606.ENSP00000262710	9606.ENSP00000457723	0	0	0	0	0.18	0.944	0.9	0.808	0.999
AKT1	PDPK1	9606.ENSP00000451828	9606.ENSP00000344220	0	0	0.26	0.751	0.066	0.996	0.9	0.933	0.999
ANAPC11	UBE2C	9606.ENSP00000349957	9606.ENSP00000348838	0	0	0	0	0.087	0.996	0.9	0.786	0.999
ANAPC11	CDC16	9606.ENSP00000349957	9606.ENSP00000353549	0	0	0	0	0.062	0.969	0.9	0.885	0.999
ANAPC11	CDC27	9606.ENSP00000349957	9606.ENSP00000434614	0	0	0	0	0.062	0.997	0.9	0.871	0.999
AP1M1	AP1S2	9606.ENSP00000388996	9606.ENSP00000444957	0	0	0	0	0.108	0.991	0.9	0.752	0.999
AP2A1	AP2S1	9606.ENSP00000351926	9606.ENSP00000263270	0	0	0	0	0.311	0.993	0.9	0.783	0.999
AP2A1	AP2M1	9606.ENSP00000351926	9606.ENSP00000292807	0	0	0	0	0.692	0.975	0.9	0.774	0.999
AP2M1	AP2S1	9606.ENSP00000292807	9606.ENSP00000263270	0	0	0	0	0.503	0.998	0.9	0.854	0.999
ARCN1	COPZ1	9606.ENSP00000264028	9606.ENSP00000449270	0	0	0	0	0.272	0.994	0.9	0.87	0.999
ARHGDIA	RHOA	9606.ENSP00000269321	9606.ENSP00000400175	0	0	0	0	0.092	0.969	0.9	0.887	0.999
ATP5H	ATP5J2	9606.ENSP00000301587	9606.ENSP00000292475	0	0	0	0	0.984	0.802	0.9	0.504	0.999
CASP10	TNFRSF10B	9606.ENSP00000286186	9606.ENSP00000276431	0	0	0	0	0	0.993	0.9	0.686	0.999
CCNC	CDK8	9606.ENSP00000428982	9606.ENSP00000370938	0	0	0	0	0.168	0.952	0.9	0.985	0.999
CCND3	CDK4	9606.ENSP00000362082	9606.ENSP00000257904	0	0	0	0	0.064	0.999	0.9	0.936	0.999
CDC16	CDC27	9606.ENSP00000353549	9606.ENSP00000434614	0	0	0	0.557	0.169	0.998	0.9	0.963	0.999
CDK4	CDKN2A	9606.ENSP00000257904	9606.ENSP00000418915	0	0	0	0	0	0.812	0.9	0.956	0.999
COPS3	COPS4	9606.ENSP00000268717	9606.ENSP00000264389	0	0	0	0	0.417	0.997	0.9	0.835	0.999
COPS3	COPS7B	9606.ENSP00000268717	9606.ENSP00000362710	0	0	0	0	0.467	0.984	0.9	0.698	0.999
COPS4	COPS7B	9606.ENSP00000264389	9606.ENSP00000362710	0	0	0	0	0.168	0.994	0.9	0.784	0.999
COX4I1	COX5A	9606.ENSP00000457513	9606.ENSP00000317780	0	0	0	0	0.923	0.878	0.9	0.78	0.999
COX4I1	COX6C	9606.ENSP00000457513	9606.ENSP00000428895	0	0	0	0	0.86	0.832	0.9	0.652	0.999
COX5A	COX6C	9606.ENSP00000317780	9606.ENSP00000428895	0	0	0	0	0.936	0.815	0.9	0.781	0.999
CUL1	DCUN1D1	9606.ENSP00000326804	9606.ENSP00000292782	0	0	0	0	0.063	0.974	0.9	0.732	0.999
DCTN4	DCTN5	9606.ENSP00000414906	9606.ENSP00000300087	0	0	0	0	0.091	0.991	0.9	0.889	0.999
DEPDC5	NPRL2	9606.ENSP00000383105	9606.ENSP00000232501	0	0	0	0	0.063	0.998	0.9	0.935	0.999
EFTUD2	TXNL4A	9606.ENSP00000392094	9606.ENSP00000269601	0	0	0	0	0.125	0.957	0.9	0.784	0.999
EFTUD2	SF3B1	9606.ENSP00000392094	9606.ENSP00000335321	0	0	0	0	0.476	0.966	0.9	0.824	0.999
EFTUD2	PLRG1	9606.ENSP00000392094	9606.ENSP00000424417	0	0	0	0	0.297	0.958	0.9	0.702	0.999
EIF4B	EIF4G1	9606.ENSP00000388806	9606.ENSP00000416255	0	0	0	0	0.694	0.834	0.9	0.944	0.999
EIF4G1	PABPC1	9606.ENSP00000416255	9606.ENSP00000313007	0	0	0	0	0.584	0.972	0.9	0.961	0.999
FNTA	FNTB	9606.ENSP00000303423	9606.ENSP00000246166	0	0	0	0	0.087	0.983	0.9	0.902	0.999
GEMIN2	SMN2	9606.ENSP00000308533	9606.ENSP00000370119	0	0	0	0	0.065	0.966	0.9	0.858	0.999
GNB1	GNG7	9606.ENSP00000481878	9606.ENSP00000371594	0	0	0	0	0.061	0.994	0.9	0.465	0.999
GNB5	GNG7	9606.ENSP00000261837	9606.ENSP00000371594	0	0	0	0	0.061	0.994	0.9	0.461	0.999
GPAA1	PIGU	9606.ENSP00000347206	9606.ENSP00000217446	0	0	0	0	0.108	0.959	0.9	0.869	0.999
HMGCR	HMGCS1	9606.ENSP00000287936	9606.ENSP00000322706	0.219	0	0.208	0	0.949	0	0.9	0.901	0.999
HNRNPA1	SRSF1	9606.ENSP00000341826	9606.ENSP00000258962	0	0	0.297	0	0.953	0.427	0.9	0.858	0.999
HNRNPA1	TRA2B	9606.ENSP00000341826	9606.ENSP00000416959	0	0	0.349	0.591	0.979	0.696	0.9	0.608	0.999
HNRNPA1	PTBP1	9606.ENSP00000341826	9606.ENSP00000349428	0	0	0	0	0.949	0.771	0.9	0.761	0.999
HSPA9	HSPD1	9606.ENSP00000297185	9606.ENSP00000373620	0.045	0	0	0	0.941	0.599	0.9	0.834	0.999
KARS	RARS	9606.ENSP00000325448	9606.ENSP00000231572	0.05	0	0	0	0.706	0.911	0.9	0.771	0.999
LAMTOR1	SLC38A9	9606.ENSP00000278671	9606.ENSP00000380074	0	0	0	0	0.055	0.993	0.9	0.731	0.999
MAPKAP1	MLST8	9606.ENSP00000265960	9606.ENSP00000456405	0	0	0	0	0.057	0.975	0.9	0.917	0.999
MARS	RARS	9606.ENSP00000262027	9606.ENSP00000231572	0.11	0	0	0	0.224	0.959	0.9	0.838	0.999
MRPS22	MRPS28	9606.ENSP00000418008	9606.ENSP00000276585	0	0	0	0	0.305	0.997	0.9	0	0.999
NDUFB5	NDUFS1	9606.ENSP00000259037	9606.ENSP00000392709	0	0	0	0	0.793	0.993	0.9	0.621	0.999
NDUFB5	NDUFB8	9606.ENSP00000259037	9606.ENSP00000299166	0	0	0	0	0.898	0.979	0.9	0.445	0.999
NDUFS1	NDUFV1	9606.ENSP00000392709	9606.ENSP00000322450	0.295	0	0.414	0	0.989	0.994	0.9	0.906	0.999
NEDD4L	SMAD7	9606.ENSP00000383199	9606.ENSP00000262158	0	0	0	0	0	0.972	0.9	0.716	0.999
NPRL2	SEH1L	9606.ENSP00000232501	9606.ENSP00000382779	0	0	0	0	0.061	0.995	0.9	0.868	0.999
NUP107	SEH1L	9606.ENSP00000229179	9606.ENSP00000382779	0	0	0	0	0.246	0.877	0.9	0.933	0.999
NUP107	NUP85	9606.ENSP00000229179	9606.ENSP00000245544	0	0	0	0	0.562	0.994	0.9	0.935	0.999
NUP107	NUP43	9606.ENSP00000229179	9606.ENSP00000342262	0	0	0	0	0.247	0.934	0.9	0.949	0.999
NUP43	NUP85	9606.ENSP00000342262	9606.ENSP00000245544	0	0	0	0	0.166	0.957	0.9	0.939	0.999
NUP85	SEH1L	9606.ENSP00000245544	9606.ENSP00000382779	0	0	0	0	0.166	0.912	0.9	0.96	0.999
PFDN1	PFDN5	9606.ENSP00000261813	9606.ENSP00000447942	0	0	0	0	0.957	0.99	0.9	0.921	0.999
POLR1B	POLR1C	9606.ENSP00000444136	9606.ENSP00000361465	0.135	0	0	0	0.836	0.959	0.9	0.73	0.999
POLR1B	POLR2E	9606.ENSP00000444136	9606.ENSP00000478303	0.185	0	0	0	0.477	0.965	0.9	0.783	0.999
POLR1C	POLR2H	9606.ENSP00000361465	9606.ENSP00000415536	0	0	0	0	0.344	0.971	0.9	0.818	0.999
POLR1C	POLR2E	9606.ENSP00000361465	9606.ENSP00000478303	0.189	0	0	0	0.314	0.958	0.9	0.804	0.999
POLR2D	POLR2E	9606.ENSP00000272645	9606.ENSP00000478303	0	0	0	0	0.147	0.991	0.9	0.86	0.999
POLR2E	POLR2H	9606.ENSP00000478303	9606.ENSP00000415536	0	0	0	0	0.718	0.998	0.9	0.935	0.999
PRKAA1	PRKAG1	9606.ENSP00000346148	9606.ENSP00000323867	0	0	0	0	0.08	0.964	0.9	0.876	0.999
PXN	VCL	9606.ENSP00000267257	9606.ENSP00000211998	0	0	0	0	0.097	0.927	0.9	0.979	0.999
RPL13	RPS16	9606.ENSP00000307889	9606.ENSP00000251453	0	0	0	0	0.995	0.991	0.9	0.13	0.999
RPL13	RPL8	9606.ENSP00000307889	9606.ENSP00000262584	0	0	0	0	0.996	0.992	0.9	0.73	0.999
RPL13	RPS3	9606.ENSP00000307889	9606.ENSP00000278572	0	0	0	0	0.995	0.962	0.9	0.167	0.999
RPL13	RPS9	9606.ENSP00000307889	9606.ENSP00000302896	0	0	0	0	0.993	0.991	0.9	0.494	0.999
RPL13	RPL34	9606.ENSP00000307889	9606.ENSP00000378163	0	0	0	0	0.993	0.991	0.9	0.464	0.999
RPL13	RPL21	9606.ENSP00000307889	9606.ENSP00000346027	0	0	0	0	0.993	0.994	0.9	0.353	0.999
RPL13	RPL31	9606.ENSP00000307889	9606.ENSP00000386717	0	0	0	0	0.993	0.962	0.9	0.166	0.999
RPL13	RPL24	9606.ENSP00000307889	9606.ENSP00000377640	0	0	0	0	0.969	0.992	0.9	0.47	0.999
RPL13	RPS15A	9606.ENSP00000307889	9606.ENSP00000318646	0	0	0	0	0.992	0.992	0.9	0.22	0.999
RPL13	RPS20	9606.ENSP00000307889	9606.ENSP00000429374	0	0	0	0	0.995	0.964	0.9	0.396	0.999
RPL13	RPLP0	9606.ENSP00000307889	9606.ENSP00000449328	0	0	0	0	0.996	0.992	0.9	0.413	0.999
RPL13	RPS26	9606.ENSP00000307889	9606.ENSP00000348849	0	0	0	0	0.992	0.991	0.9	0.313	0.999
RPL21	RPS16	9606.ENSP00000346027	9606.ENSP00000251453	0.043	0	0	0	0.993	0.991	0.9	0.532	0.999
RPL21	RPL8	9606.ENSP00000346027	9606.ENSP00000262584	0	0	0	0	0.999	0.992	0.9	0.678	0.999
RPL21	RPS3	9606.ENSP00000346027	9606.ENSP00000278572	0	0	0	0	0.993	0.962	0.9	0.278	0.999
RPL21	RPS9	9606.ENSP00000346027	9606.ENSP00000302896	0	0	0	0	0.975	0.991	0.9	0.938	0.999
RPL21	RPS15A	9606.ENSP00000346027	9606.ENSP00000318646	0	0	0	0	0.997	0.992	0.9	0.21	0.999
RPL21	RPL34	9606.ENSP00000346027	9606.ENSP00000378163	0	0	0	0	0.996	0.994	0.9	0.698	0.999
RPL21	RPL31	9606.ENSP00000346027	9606.ENSP00000386717	0.275	0	0	0	0.996	0.961	0.9	0.742	0.999
RPL21	RPL24	9606.ENSP00000346027	9606.ENSP00000377640	0	0	0	0	0.99	0.992	0.9	0.698	0.999
RPL21	RPS20	9606.ENSP00000346027	9606.ENSP00000429374	0	0	0	0	0.994	0.961	0.9	0.427	0.999
RPL21	RPLP0	9606.ENSP00000346027	9606.ENSP00000449328	0	0	0	0	0.992	0.992	0.9	0.443	0.999
RPL21	RPS26	9606.ENSP00000346027	9606.ENSP00000348849	0	0	0	0	0.993	0.991	0.9	0.337	0.999
RPL24	RPS16	9606.ENSP00000377640	9606.ENSP00000251453	0	0	0	0	0.977	0.992	0.9	0.31	0.999
RPL24	RPL8	9606.ENSP00000377640	9606.ENSP00000262584	0	0	0	0	0.976	0.992	0.9	0.615	0.999
RPL24	RPS3	9606.ENSP00000377640	9606.ENSP00000278572	0	0	0	0	0.986	0.962	0.9	0.655	0.999
RPL24	RPS9	9606.ENSP00000377640	9606.ENSP00000302896	0	0	0	0	0.946	0.992	0.9	0.575	0.999
RPL24	RPS15A	9606.ENSP00000377640	9606.ENSP00000318646	0	0	0	0	0.988	0.992	0.9	0.52	0.999
RPL24	RPS26	9606.ENSP00000377640	9606.ENSP00000348849	0	0	0	0	0.959	0.992	0.9	0.421	0.999
RPL24	RPL34	9606.ENSP00000377640	9606.ENSP00000378163	0	0	0	0	0.988	0.991	0.9	0.759	0.999
RPL24	RPL31	9606.ENSP00000377640	9606.ENSP00000386717	0	0	0	0	0.978	0.962	0.9	0.668	0.999
RPL24	RPS20	9606.ENSP00000377640	9606.ENSP00000429374	0	0	0	0	0.975	0.961	0.9	0.446	0.999
RPL24	RPLP0	9606.ENSP00000377640	9606.ENSP00000449328	0	0	0	0	0.977	0.992	0.9	0.408	0.999
RPL31	RPS16	9606.ENSP00000386717	9606.ENSP00000251453	0	0	0	0	0.992	0.962	0.9	0.465	0.999
RPL31	RPL8	9606.ENSP00000386717	9606.ENSP00000262584	0	0	0	0	0.992	0.963	0.9	0.504	0.999
RPL31	RPS3	9606.ENSP00000386717	9606.ENSP00000278572	0	0	0	0	0.993	0.963	0.9	0.541	0.999
RPL31	RPS9	9606.ENSP00000386717	9606.ENSP00000302896	0	0	0	0	0.987	0.963	0.9	0.369	0.999
RPL31	RPS15A	9606.ENSP00000386717	9606.ENSP00000318646	0	0	0	0	0.991	0.959	0.9	0.608	0.999
RPL31	RPS26	9606.ENSP00000386717	9606.ENSP00000348849	0	0	0	0	0.993	0.962	0.9	0.709	0.999
RPL31	RPL34	9606.ENSP00000386717	9606.ENSP00000378163	0	0	0	0	0.996	0.962	0.9	0.806	0.999
RPL31	RPS20	9606.ENSP00000386717	9606.ENSP00000429374	0	0	0	0	0.995	0.962	0.9	0.775	0.999
RPL31	RPLP0	9606.ENSP00000386717	9606.ENSP00000449328	0.219	0	0	0	0.994	0.956	0.9	0.331	0.999
RPL34	RPS16	9606.ENSP00000378163	9606.ENSP00000251453	0	0	0	0	0.993	0.991	0.9	0.715	0.999
RPL34	RPL8	9606.ENSP00000378163	9606.ENSP00000262584	0.214	0	0	0	0.991	0.992	0.9	0.442	0.999
RPL34	RPS3	9606.ENSP00000378163	9606.ENSP00000278572	0.295	0	0	0	0.993	0.963	0.9	0.388	0.999
RPL34	RPS9	9606.ENSP00000378163	9606.ENSP00000302896	0	0	0	0	0.986	0.992	0.9	0.342	0.999
RPL34	RPS15A	9606.ENSP00000378163	9606.ENSP00000318646	0.219	0	0	0	0.995	0.992	0.9	0.342	0.999
RPL34	RPS26	9606.ENSP00000378163	9606.ENSP00000348849	0	0	0	0	0.993	0.992	0.9	0.264	0.999
RPL34	RPS20	9606.ENSP00000378163	9606.ENSP00000429374	0	0	0	0	0.994	0.962	0.9	0.458	0.999
RPL34	RPLP0	9606.ENSP00000378163	9606.ENSP00000449328	0	0	0	0	0.993	0.992	0.9	0.255	0.999
RPL8	RPS16	9606.ENSP00000262584	9606.ENSP00000251453	0.135	0	0	0	0.996	0.992	0.9	0.752	0.999
RPL8	RPS3	9606.ENSP00000262584	9606.ENSP00000278572	0.219	0	0.219	0	0.997	0.964	0.9	0.719	0.999
RPL8	RPS15A	9606.ENSP00000262584	9606.ENSP00000318646	0.167	0	0.233	0	0.997	0.988	0.9	0.344	0.999
RPL8	RPLP0	9606.ENSP00000262584	9606.ENSP00000449328	0.167	0	0.227	0	0.997	0.99	0.9	0.469	0.999
RPL8	RPS9	9606.ENSP00000262584	9606.ENSP00000302896	0.167	0	0	0	0.988	0.992	0.9	0.589	0.999
RPL8	RPS20	9606.ENSP00000262584	9606.ENSP00000429374	0.167	0	0	0	0.993	0.964	0.9	0.454	0.999
RPL8	RPS26	9606.ENSP00000262584	9606.ENSP00000348849	0	0	0	0	0.993	0.992	0.9	0.632	0.999
RPLP0	RPS16	9606.ENSP00000449328	9606.ENSP00000251453	0.135	0	0	0	0.996	0.992	0.9	0.28	0.999
RPLP0	RPS3	9606.ENSP00000449328	9606.ENSP00000278572	0.219	0	0	0	0.997	0.958	0.9	0.749	0.999
RPLP0	RPS9	9606.ENSP00000449328	9606.ENSP00000302896	0.167	0	0	0	0.988	0.985	0.9	0.55	0.999
RPLP0	RPS15A	9606.ENSP00000449328	9606.ENSP00000318646	0.167	0	0	0	0.996	0.991	0.9	0.36	0.999
RPLP0	RPS26	9606.ENSP00000449328	9606.ENSP00000348849	0	0	0	0	0.991	0.99	0.9	0.507	0.999
RPLP0	RPS20	9606.ENSP00000449328	9606.ENSP00000429374	0.167	0	0	0	0.996	0.956	0.9	0.361	0.999
RPS15A	RPS16	9606.ENSP00000318646	9606.ENSP00000251453	0.135	0	0	0	0.992	0.992	0.9	0.571	0.999
RPS15A	RPS3	9606.ENSP00000318646	9606.ENSP00000278572	0.219	0	0.229	0	0.996	0.949	0.9	0.601	0.999
RPS15A	RPS9	9606.ENSP00000318646	9606.ENSP00000302896	0.167	0	0	0	0.969	0.986	0.9	0.666	0.999
RPS15A	RPS20	9606.ENSP00000318646	9606.ENSP00000429374	0.167	0	0	0	0.992	0.949	0.9	0.503	0.999
RPS15A	RPS26	9606.ENSP00000318646	9606.ENSP00000348849	0	0	0	0	0.993	0.992	0.9	0.231	0.999
RPS16	RPS3	9606.ENSP00000251453	9606.ENSP00000278572	0.185	0	0	0	0.996	0.963	0.9	0.841	0.999
RPS16	RPS9	9606.ENSP00000251453	9606.ENSP00000302896	0.135	0	0	0	0.992	0.992	0.9	0.504	0.999
RPS16	RPS20	9606.ENSP00000251453	9606.ENSP00000429374	0.135	0	0	0	0.997	0.962	0.9	0.767	0.999
RPS16	RPS26	9606.ENSP00000251453	9606.ENSP00000348849	0	0	0	0	0.992	0.991	0.9	0.638	0.999
RPS20	RPS3	9606.ENSP00000429374	9606.ENSP00000278572	0.219	0	0	0	0.995	0.963	0.9	0.858	0.999
RPS20	RPS9	9606.ENSP00000429374	9606.ENSP00000302896	0.167	0	0	0	0.987	0.963	0.9	0.493	0.999
RPS20	RPS26	9606.ENSP00000429374	9606.ENSP00000348849	0	0	0	0	0.991	0.962	0.9	0.698	0.999
RPS26	RPS3	9606.ENSP00000348849	9606.ENSP00000278572	0	0	0	0	0.993	0.963	0.9	0.774	0.999
RPS26	RPS9	9606.ENSP00000348849	9606.ENSP00000302896	0	0	0	0	0.992	0.992	0.9	0.104	0.999
RPS3	RPS9	9606.ENSP00000278572	9606.ENSP00000302896	0.219	0	0	0	0.992	0.963	0.9	0.748	0.999
SF3A1	SF3B1	9606.ENSP00000215793	9606.ENSP00000335321	0	0	0	0	0.759	0.916	0.9	0.828	0.999
SMARCA2	SMARCC2	9606.ENSP00000265773	9606.ENSP00000267064	0	0	0	0	0.148	0.958	0.9	0.789	0.999
SRSF1	TRA2B	9606.ENSP00000258962	9606.ENSP00000416959	0	0	0.204	0	0.955	0.95	0.9	0.789	0.999
SUMO1	UBE2I	9606.ENSP00000376077	9606.ENSP00000348056	0	0	0	0	0.194	0.98	0.9	0.968	0.999
TAF6	TAF8	9606.ENSP00000399982	9606.ENSP00000362068	0	0	0	0	0.054	0.991	0.9	0.871	0.999
TLN1	VCL	9606.ENSP00000316029	9606.ENSP00000211998	0	0	0	0	0.144	0.974	0.9	0.855	0.999
TSEN2	TSEN54	9606.ENSP00000284995	9606.ENSP00000327487	0	0	0	0	0.062	0.877	0.9	0.972	0.999
VPS28	VPS37A	9606.ENSP00000366565	9606.ENSP00000318629	0	0	0	0	0.199	0.933	0.9	0.921	0.999
ACTL6A	SMARCA2	9606.ENSP00000397552	9606.ENSP00000265773	0	0	0	0	0.064	0.949	0.9	0.71	0.998
ACTL6A	SMARCC2	9606.ENSP00000397552	9606.ENSP00000267064	0	0	0	0	0.169	0.905	0.9	0.79	0.998
ACTR10	DCTN4	9606.ENSP00000254286	9606.ENSP00000414906	0	0	0	0	0.198	0.936	0.9	0.736	0.998
AKT1	TSC2	9606.ENSP00000451828	9606.ENSP00000219476	0	0	0	0	0.062	0.472	0.9	0.974	0.998
CDC16	UBE2C	9606.ENSP00000353549	9606.ENSP00000348838	0	0	0	0	0.063	0.939	0.9	0.733	0.998
CNOT2	CNOT8	9606.ENSP00000229195	9606.ENSP00000430493	0	0	0	0	0.064	0.85	0.9	0.891	0.998
CUL1	FBXW7	9606.ENSP00000326804	9606.ENSP00000281708	0	0	0	0	0.082	0.834	0.9	0.894	0.998
DCTN1	DCTN3	9606.ENSP00000354791	9606.ENSP00000259632	0	0	0	0	0.503	0.893	0.9	0.761	0.998
DHX8	EFTUD2	9606.ENSP00000262415	9606.ENSP00000392094	0	0	0	0	0.152	0.945	0.9	0.734	0.998
DHX8	PLRG1	9606.ENSP00000262415	9606.ENSP00000424417	0	0	0	0	0.16	0.944	0.9	0.651	0.998
DLD	OGDH	9606.ENSP00000205402	9606.ENSP00000222673	0.081	0	0.222	0	0.157	0.912	0.9	0.835	0.998
EPC1	MEAF6	9606.ENSP00000263062	9606.ENSP00000362166	0	0	0	0	0.097	0.946	0.9	0.75	0.998
HAAO	KYNU	9606.ENSP00000294973	9606.ENSP00000264170	0	0	0.405	0	0.66	0	0.9	0.933	0.998
HAUS2	HAUS8	9606.ENSP00000260372	9606.ENSP00000253669	0	0	0	0	0	0.929	0.9	0.765	0.998
HNRNPA1	HNRNPR	9606.ENSP00000341826	9606.ENSP00000363745	0	0	0	0.584	0.955	0.539	0.9	0.605	0.998
KARS	MARS	9606.ENSP00000325448	9606.ENSP00000262027	0.071	0	0	0	0.427	0.861	0.9	0.836	0.998
MED15	MED16	9606.ENSP00000263205	9606.ENSP00000325612	0	0	0	0	0.134	0.936	0.9	0.692	0.998
MVB12A	VPS28	9606.ENSP00000324810	9606.ENSP00000366565	0	0	0	0	0.093	0.917	0.9	0.821	0.998
NDUFB5	NDUFV1	9606.ENSP00000259037	9606.ENSP00000322450	0	0	0	0	0.275	0.942	0.9	0.611	0.998
NDUFB8	NDUFS1	9606.ENSP00000299166	9606.ENSP00000392709	0	0	0	0	0.552	0.908	0.9	0.765	0.998
NDUFB8	NDUFV1	9606.ENSP00000299166	9606.ENSP00000322450	0	0	0	0	0.663	0.938	0.9	0.558	0.998
POLR1B	POLR2H	9606.ENSP00000444136	9606.ENSP00000415536	0	0	0	0	0.173	0.956	0.9	0.645	0.998
PSEN1	PSEN2	9606.ENSP00000326366	9606.ENSP00000355747	0	0	0	0.966	0	0.993	0.8	0.961	0.998
PTBP1	SRSF1	9606.ENSP00000349428	9606.ENSP00000258962	0	0	0	0	0.943	0.163	0.9	0.765	0.998
RNF7	UBE2F	9606.ENSP00000273480	9606.ENSP00000478474	0	0	0	0	0.064	0.825	0.9	0.896	0.998
RPL8	SEC61A1	9606.ENSP00000262584	9606.ENSP00000243253	0.167	0	0.25	0	0.504	0.96	0.9	0.222	0.998
RPS15A	SEC61A1	9606.ENSP00000318646	9606.ENSP00000243253	0.167	0	0.322	0	0.512	0.96	0.9	0.222	0.998
RPS9	SEC61A1	9606.ENSP00000302896	9606.ENSP00000243253	0.167	0	0.252	0	0.485	0.96	0.9	0.222	0.998
SMARCC2	SMARCE1	9606.ENSP00000267064	9606.ENSP00000323967	0	0	0	0	0.161	0.884	0.9	0.85	0.998
TSEN15	TSEN2	9606.ENSP00000355299	9606.ENSP00000284995	0	0	0	0	0.061	0.822	0.9	0.927	0.998
TSEN15	TSEN54	9606.ENSP00000355299	9606.ENSP00000327487	0	0	0	0	0	0.869	0.9	0.909	0.998
ACTR10	DCTN1	9606.ENSP00000254286	9606.ENSP00000354791	0	0	0	0	0.077	0.893	0.9	0.737	0.997
DCAF13	NOL6	9606.ENSP00000297579	9606.ENSP00000297990	0	0	0	0	0.826	0.651	0.9	0.62	0.997
DCTN1	DCTN4	9606.ENSP00000354791	9606.ENSP00000414906	0	0	0	0	0.09	0.92	0.9	0.654	0.997
DDX52	NOL6	9606.ENSP00000479504	9606.ENSP00000297990	0	0	0	0	0.842	0.692	0.9	0.544	0.997
DLD	PDHA1	9606.ENSP00000205402	9606.ENSP00000369134	0	0	0.208	0	0.445	0.815	0.9	0.788	0.997
GLI3	SUFU	9606.ENSP00000379258	9606.ENSP00000358918	0	0	0	0	0.049	0.822	0.9	0.888	0.997
HNRNPR	SRSF1	9606.ENSP00000363745	9606.ENSP00000258962	0	0	0	0	0.948	0.28	0.9	0.306	0.997
MRPL42	MRPS28	9606.ENSP00000449884	9606.ENSP00000276585	0	0	0	0	0.372	0.965	0.9	0	0.997
MRPL48	MRPL50	9606.ENSP00000308717	9606.ENSP00000363999	0	0	0	0	0.132	0.955	0.9	0.422	0.997
PDHA1	PDK3	9606.ENSP00000369134	9606.ENSP00000387536	0	0	0	0	0.199	0.873	0.9	0.765	0.997
PTBP1	TRA2B	9606.ENSP00000349428	9606.ENSP00000416959	0	0	0	0	0.939	0	0.9	0.618	0.997
RNF7	TCEB1	9606.ENSP00000273480	9606.ENSP00000478121	0	0	0	0	0.097	0.829	0.9	0.859	0.997
RNGTT	RNMT	9606.ENSP00000358497	9606.ENSP00000372804	0	0	0	0	0.077	0.384	0.9	0.962	0.997
RPS16	SEC61A1	9606.ENSP00000251453	9606.ENSP00000243253	0.135	0	0	0	0.385	0.96	0.9	0.199	0.997
RPS3	SEC61A1	9606.ENSP00000278572	9606.ENSP00000243253	0.219	0	0.397	0	0.639	0.809	0.9	0.326	0.997
SEC24A	SEC24C	9606.ENSP00000381823	9606.ENSP00000343405	0	0	0	0.726	0.483	0.94	0.9	0.938	0.997
SMARCA2	SMARCE1	9606.ENSP00000265773	9606.ENSP00000323967	0	0	0	0	0.154	0.899	0.9	0.72	0.997
SMARCE1	SS18	9606.ENSP00000323967	9606.ENSP00000414516	0	0	0	0	0.165	0.992	0.36	0.499	0.997
SOCS2	TCEB1	9606.ENSP00000481249	9606.ENSP00000478121	0	0	0	0	0	0.946	0.9	0.535	0.997
AAK1	REPS1	9606.ENSP00000386456	9606.ENSP00000392065	0	0	0	0	0	0.965	0.9	0.175	0.996
ACAA2	ACADM	9606.ENSP00000285093	9606.ENSP00000359871	0.055	0	0	0	0.85	0	0.9	0.794	0.996
ACTL6A	SMARCE1	9606.ENSP00000397552	9606.ENSP00000323967	0	0	0	0	0.167	0.809	0.9	0.819	0.996
ATP5G3	ATP5H	9606.ENSP00000284727	9606.ENSP00000301587	0	0	0	0	0.674	0.736	0.9	0.652	0.996
BTF3L4	NACA	9606.ENSP00000360664	9606.ENSP00000448035	0	0	0	0	0.737	0.977	0	0.515	0.996
CDK8	MED15	9606.ENSP00000370938	9606.ENSP00000263205	0	0	0	0	0.064	0.867	0.9	0.75	0.996
CHCHD3	IMMT	9606.ENSP00000262570	9606.ENSP00000387262	0	0	0	0	0.266	0.81	0.9	0.784	0.996
CUL4A	DDB2	9606.ENSP00000364589	9606.ENSP00000256996	0	0	0	0	0.062	0.778	0.9	0.849	0.996
DHX38	EFTUD2	9606.ENSP00000268482	9606.ENSP00000392094	0	0	0	0	0.227	0.788	0.9	0.834	0.996
EFTUD2	SF3A1	9606.ENSP00000392094	9606.ENSP00000215793	0	0	0	0	0.45	0.737	0.9	0.758	0.996
EPC1	KAT5	9606.ENSP00000263062	9606.ENSP00000340330	0	0	0	0	0.112	0.922	0.9	0.573	0.996
HNRNPR	PTBP1	9606.ENSP00000363745	9606.ENSP00000349428	0	0	0	0	0.947	0	0.9	0.326	0.996
HNRNPR	TRA2B	9606.ENSP00000363745	9606.ENSP00000416959	0	0	0	0	0.943	0.085	0.9	0.429	0.996
ICMT	RCE1	9606.ENSP00000343552	9606.ENSP00000309163	0	0	0	0	0.062	0.261	0.9	0.959	0.996
IMMT	SAMM50	9606.ENSP00000387262	9606.ENSP00000345445	0	0	0	0	0.124	0.854	0.9	0.779	0.996
KAT5	MEAF6	9606.ENSP00000340330	9606.ENSP00000362166	0	0	0	0	0.063	0.932	0.9	0.58	0.996
MRPL11	MRPL42	9606.ENSP00000308897	9606.ENSP00000449884	0	0	0	0	0.149	0.94	0.9	0.327	0.996
MRPS27	MRPS28	9606.ENSP00000426941	9606.ENSP00000276585	0	0	0	0	0.108	0.964	0.9	0	0.996
POLR2D	POLR2H	9606.ENSP00000272645	9606.ENSP00000415536	0	0	0	0	0.191	0.871	0.9	0.678	0.996
RPL21	SEC61A1	9606.ENSP00000346027	9606.ENSP00000243253	0	0	0	0	0.113	0.96	0.9	0	0.996
RPL24	SEC61A1	9606.ENSP00000377640	9606.ENSP00000243253	0	0	0	0	0.096	0.96	0.9	0.118	0.996
RPL34	SEC61A1	9606.ENSP00000378163	9606.ENSP00000243253	0	0	0	0	0.105	0.96	0.9	0	0.996
RPS26	SEC61A1	9606.ENSP00000348849	9606.ENSP00000243253	0	0	0	0	0.095	0.96	0.9	0	0.996
RPS3	SEC61A2	9606.ENSP00000278572	9606.ENSP00000298428	0.219	0	0.382	0	0.621	0.8	0.9	0.308	0.996
SF3B1	TXNL4A	9606.ENSP00000335321	9606.ENSP00000269601	0	0	0	0	0.069	0.96	0.9	0.231	0.996
SNX1	SNX5	9606.ENSP00000261889	9606.ENSP00000366998	0	0	0	0.607	0.107	0.946	0.9	0.878	0.996
TAB1	TAB3	9606.ENSP00000216160	9606.ENSP00000368215	0	0	0	0	0	0.86	0.9	0.79	0.996
ACAD9	NDUFAF3	9606.ENSP00000312618	9606.ENSP00000323076	0	0	0	0	0.057	0.909	0.9	0.487	0.995
ACLY	CS	9606.ENSP00000253792	9606.ENSP00000342056	0.135	0	0	0	0.205	0.838	0.8	0.81	0.995
ACO2	CS	9606.ENSP00000216254	9606.ENSP00000342056	0.135	0	0	0	0.548	0.314	0.9	0.859	0.995
ASCC1	ASCC2	9606.ENSP00000339404	9606.ENSP00000380877	0	0	0	0	0.047	0.843	0.9	0.736	0.995
ATG16L1	RB1CC1	9606.ENSP00000375872	9606.ENSP00000025008	0	0	0	0	0.062	0.796	0.8	0.903	0.995
CHCHD3	SAMM50	9606.ENSP00000262570	9606.ENSP00000345445	0	0	0	0	0.106	0.787	0.9	0.804	0.995
CLNS1A	PRMT5	9606.ENSP00000433919	9606.ENSP00000319169	0	0	0	0	0.175	0.66	0.9	0.848	0.995
CUL1	RNF7	9606.ENSP00000326804	9606.ENSP00000273480	0	0	0	0	0.061	0.814	0.9	0.789	0.995
DCAF13	DDX52	9606.ENSP00000297579	9606.ENSP00000479504	0	0	0	0	0.858	0.302	0.9	0.616	0.995
DCTN1	DYNC1I1	9606.ENSP00000354791	9606.ENSP00000320130	0	0	0	0	0.088	0.868	0.9	0.643	0.995
EIF4B	PABPC1	9606.ENSP00000388806	9606.ENSP00000313007	0	0	0	0	0.586	0.457	0.9	0.84	0.995
GDI2	RAB8A	9606.ENSP00000369538	9606.ENSP00000300935	0	0	0	0	0.063	0.845	0.9	0.726	0.995
MRPL11	MRPL50	9606.ENSP00000308897	9606.ENSP00000363999	0	0	0	0	0.096	0.949	0.9	0	0.995
MRPL42	MRPL48	9606.ENSP00000449884	9606.ENSP00000308717	0	0	0	0	0.176	0.939	0.9	0.249	0.995
NRP1	VEGFA	9606.ENSP00000265371	9606.ENSP00000478570	0	0	0	0	0.061	0.599	0.9	0.899	0.995
NUP43	SEH1L	9606.ENSP00000342262	9606.ENSP00000382779	0	0	0	0	0.202	0.647	0.9	0.863	0.995
PLRG1	SF3B1	9606.ENSP00000424417	9606.ENSP00000335321	0	0	0	0	0.229	0.91	0.9	0.395	0.995
RAD17	RAD9A	9606.ENSP00000426191	9606.ENSP00000311360	0	0	0	0	0.085	0.379	0.9	0.93	0.995
RAP1A	RAP1GAP	9606.ENSP00000358723	9606.ENSP00000434033	0	0	0	0	0	0.853	0.9	0.696	0.995
RAP1B	RAP1GAP	9606.ENSP00000250559	9606.ENSP00000434033	0	0	0	0	0	0.876	0.9	0.665	0.995
SEC16A	SEC24C	9606.ENSP00000325827	9606.ENSP00000343405	0	0	0	0	0.644	0.24	0.9	0.854	0.995
ACO2	IDH3B	9606.ENSP00000216254	9606.ENSP00000370223	0.11	0	0.253	0	0.686	0	0.9	0.767	0.994
AKT1	CASP9	9606.ENSP00000451828	9606.ENSP00000330237	0	0	0	0	0	0.393	0.9	0.919	0.994
ANAPC11	RNF7	9606.ENSP00000349957	9606.ENSP00000273480	0	0	0	0	0.501	0	0.9	0.896	0.994
CCNC	MED15	9606.ENSP00000428982	9606.ENSP00000263205	0	0	0	0	0.063	0.827	0.9	0.69	0.994
COMMD4	COMMD9	9606.ENSP00000267935	9606.ENSP00000263401	0	0	0	0	0.096	0.869	0.9	0.615	0.994
CTNNBL1	PTBP1	9606.ENSP00000355050	9606.ENSP00000349428	0	0	0	0	0.932	0	0.9	0.211	0.994
CUL1	UBE2F	9606.ENSP00000326804	9606.ENSP00000478474	0	0	0	0	0.055	0.814	0.9	0.707	0.994
FECH	PPOX	9606.ENSP00000372326	9606.ENSP00000356978	0.295	0	0	0	0.105	0	0.9	0.921	0.994
GANAB	MOGS	9606.ENSP00000340466	9606.ENSP00000233616	0	0	0	0	0.207	0.397	0.9	0.898	0.994
HAUS2	HAUS7	9606.ENSP00000260372	9606.ENSP00000359230	0	0	0	0	0	0.929	0.9	0.33	0.994
HMGCR	MVK	9606.ENSP00000287936	9606.ENSP00000443551	0.295	0	0.247	0	0.063	0	0.9	0.901	0.994
IFT172	IFT88	9606.ENSP00000260570	9606.ENSP00000323580	0	0	0	0	0.194	0.14	0.9	0.934	0.994
IFT88	TTC26	9606.ENSP00000323580	9606.ENSP00000419279	0	0	0	0	0.652	0.138	0.9	0.836	0.994
IRF3	MAVS	9606.ENSP00000471896	9606.ENSP00000401980	0	0	0	0	0.058	0.497	0.9	0.898	0.994
MED15	QKI	9606.ENSP00000263205	9606.ENSP00000355094	0	0	0	0	0.183	0.993	0	0	0.994
MRPL42	MRPL50	9606.ENSP00000449884	9606.ENSP00000363999	0	0	0	0	0.119	0.935	0.9	0.209	0.994
MRPL48	MRPS22	9606.ENSP00000308717	9606.ENSP00000418008	0	0	0	0	0.256	0.829	0.9	0.639	0.994
OGDH	PDHA1	9606.ENSP00000222673	9606.ENSP00000369134	0	0	0	0	0.113	0.829	0.9	0.662	0.994
PIGA	PIGP	9606.ENSP00000369820	9606.ENSP00000420037	0	0	0	0	0.062	0.305	0.9	0.928	0.994
RHOA	TRIO	9606.ENSP00000400175	9606.ENSP00000339299	0	0	0	0	0	0.914	0.9	0.389	0.994
RPS15A	SEC61A2	9606.ENSP00000318646	9606.ENSP00000298428	0.167	0	0.321	0	0.489	0.801	0.9	0.222	0.994
SLC3A1	SLC7A9	9606.ENSP00000260649	9606.ENSP00000023064	0	0	0	0	0.107	0.267	0.9	0.927	0.994
AAK1	AP2M1	9606.ENSP00000386456	9606.ENSP00000292807	0	0	0	0	0.086	0.861	0.9	0.525	0.993
ACAD9	ECSIT	9606.ENSP00000312618	9606.ENSP00000270517	0	0	0	0	0.077	0.788	0.9	0.684	0.993
CDC27	SLC25A25	9606.ENSP00000434614	9606.ENSP00000362159	0	0	0	0	0.061	0.993	0	0	0.993
CDKN2A	MDM2	9606.ENSP00000418915	9606.ENSP00000258149	0	0	0	0	0	0.379	0.9	0.897	0.993
ECSIT	TIMMDC1	9606.ENSP00000270517	9606.ENSP00000418803	0	0	0	0	0.061	0.777	0.9	0.745	0.993
HFE2	NEO1	9606.ENSP00000337014	9606.ENSP00000341198	0	0	0	0	0	0.591	0.9	0.862	0.993
MED16	QKI	9606.ENSP00000325612	9606.ENSP00000355094	0	0	0	0	0.082	0.993	0	0	0.993
MRPL11	MRPS22	9606.ENSP00000308897	9606.ENSP00000418008	0	0	0	0	0.107	0.829	0.9	0.609	0.993
MRPS22	MRPS27	9606.ENSP00000418008	9606.ENSP00000426941	0	0	0	0	0.14	0.893	0.9	0.414	0.993
NUP107	NUP35	9606.ENSP00000229179	9606.ENSP00000295119	0	0	0	0	0.235	0.419	0.9	0.869	0.993
RNF4	SUMO1	9606.ENSP00000426503	9606.ENSP00000376077	0	0	0	0	0	0.719	0.9	0.785	0.993
RNPS1	SRSF1	9606.ENSP00000457723	9606.ENSP00000258962	0	0	0	0	0.396	0.754	0.9	0.604	0.993
RPL8	SEC61A2	9606.ENSP00000262584	9606.ENSP00000298428	0.167	0	0.26	0	0.461	0.801	0.9	0.222	0.993
RPS9	SEC61A2	9606.ENSP00000302896	9606.ENSP00000298428	0.167	0	0.242	0	0.46	0.801	0.9	0.222	0.993
AMD1	SMS	9606.ENSP00000357880	9606.ENSP00000385746	0.219	0	0	0	0.186	0	0.9	0.892	0.992
CDC27	UBE2C	9606.ENSP00000434614	9606.ENSP00000348838	0	0	0	0	0.078	0.674	0.9	0.786	0.992
CTNNBL1	SRSF1	9606.ENSP00000355050	9606.ENSP00000258962	0	0	0	0	0.901	0	0.9	0.265	0.992
ERBB2	SHC1	9606.ENSP00000269571	9606.ENSP00000401303	0	0	0	0	0.073	0.801	0.9	0.638	0.992
KAT5	MORF4L2	9606.ENSP00000340330	9606.ENSP00000394417	0	0	0	0	0	0.854	0.9	0.502	0.992
NAE1	UBE2F	9606.ENSP00000351990	9606.ENSP00000478474	0	0	0	0	0.054	0.497	0.9	0.867	0.992
PDHA1	PDK1	9606.ENSP00000369134	9606.ENSP00000376352	0	0	0	0	0.062	0.845	0.9	0.555	0.992
PIK3R1	SHC1	9606.ENSP00000428056	9606.ENSP00000401303	0	0	0	0	0	0.877	0.9	0.423	0.992
PLRG1	SF3A1	9606.ENSP00000424417	9606.ENSP00000215793	0	0	0	0	0.321	0.804	0.9	0.523	0.992
RPLP0	SEC61A2	9606.ENSP00000449328	9606.ENSP00000298428	0.167	0	0.2	0	0.412	0.801	0.9	0.203	0.992
SRPK1	SRSF1	9606.ENSP00000362931	9606.ENSP00000258962	0	0	0	0	0.136	0.531	0.8	0.919	0.992
AKT1	MDM2	9606.ENSP00000451828	9606.ENSP00000258149	0	0	0	0	0	0.695	0.9	0.756	0.991
BABAM1	SHMT2	9606.ENSP00000352408	9606.ENSP00000333667	0	0	0	0	0	0.855	0.9	0.448	0.991
CCNG1	MDM2	9606.ENSP00000344635	9606.ENSP00000258149	0	0	0	0	0.634	0.458	0.9	0.601	0.991
CLNS1A	GEMIN2	9606.ENSP00000433919	9606.ENSP00000308533	0	0	0	0	0.148	0.785	0.9	0.611	0.991
CTNNBL1	HNRNPA1	9606.ENSP00000355050	9606.ENSP00000341826	0	0	0	0	0.911	0	0.9	0.066	0.991
CUL1	TCEB1	9606.ENSP00000326804	9606.ENSP00000478121	0	0	0	0	0.062	0.403	0.9	0.858	0.991
EFTUD2	TFIP11	9606.ENSP00000392094	9606.ENSP00000384421	0	0	0	0	0.152	0.719	0.9	0.681	0.991
EIF4B	RPS20	9606.ENSP00000388806	9606.ENSP00000429374	0	0	0	0	0.136	0.732	0.9	0.667	0.991
ERBB2	GRB7	9606.ENSP00000269571	9606.ENSP00000403459	0	0.002	0	0	0.34	0.432	0.9	0.799	0.991
MRPL50	MRPL52	9606.ENSP00000363999	9606.ENSP00000347277	0	0	0	0	0.132	0.911	0.9	0	0.991
RPLP0	SEC61A1	9606.ENSP00000449328	9606.ENSP00000243253	0.167	0	0	0	0.457	0.809	0.9	0.203	0.991
RPS20	SEC61A1	9606.ENSP00000429374	9606.ENSP00000243253	0.167	0	0	0	0.458	0.809	0.9	0.212	0.991
RPS20	SEC61A2	9606.ENSP00000429374	9606.ENSP00000298428	0.167	0	0	0	0.431	0.801	0.9	0.212	0.991
SEC16B	SEC24C	9606.ENSP00000308339	9606.ENSP00000343405	0	0	0	0	0.46	0.185	0.9	0.82	0.991
SF3B1	ZRSR2	9606.ENSP00000335321	9606.ENSP00000303015	0	0	0	0	0.096	0.801	0.9	0.581	0.991
AKT1	PIK3R1	9606.ENSP00000451828	9606.ENSP00000428056	0	0	0	0	0.062	0.447	0.9	0.835	0.99
ATG4A	GABARAPL1	9606.ENSP00000361306	9606.ENSP00000266458	0	0	0	0	0.117	0.604	0.9	0.757	0.99
BIRC2	CASP7	9606.ENSP00000477613	9606.ENSP00000358327	0	0	0	0	0.052	0.616	0.9	0.766	0.99
CDK8	MED16	9606.ENSP00000370938	9606.ENSP00000325612	0	0	0	0	0.081	0.815	0.9	0.515	0.99
DCTN1	DCTN5	9606.ENSP00000354791	9606.ENSP00000300087	0	0	0	0	0.048	0.826	0.9	0.491	0.99
NUP107	NUP54	9606.ENSP00000229179	9606.ENSP00000264883	0	0	0	0	0.335	0.223	0.9	0.836	0.99
PDXK	PNPO	9606.ENSP00000291565	9606.ENSP00000225573	0.172	0	0	0	0.07	0	0.9	0.89	0.99
ACAD9	TIMMDC1	9606.ENSP00000312618	9606.ENSP00000418803	0	0	0	0	0.084	0.777	0.9	0.548	0.989
ACOX1	HSD17B4	9606.ENSP00000293217	9606.ENSP00000420914	0.071	0	0	0	0.226	0	0.9	0.87	0.989
ADM	RAMP1	9606.ENSP00000436607	9606.ENSP00000254661	0	0	0	0	0	0.294	0.9	0.864	0.989
CARM1	PABPC1	9606.ENSP00000325690	9606.ENSP00000313007	0	0	0	0	0.062	0.97	0	0.661	0.989
CUL4A	DCAF11	9606.ENSP00000364589	9606.ENSP00000415556	0	0	0	0	0.081	0.632	0.9	0.715	0.989
DCUN1D1	UBE2F	9606.ENSP00000292782	9606.ENSP00000478474	0	0	0	0	0.061	0.658	0.9	0.714	0.989
DEPDC5	SEH1L	9606.ENSP00000383105	9606.ENSP00000382779	0	0	0	0	0.062	0.167	0.9	0.883	0.989
DLD	PDK3	9606.ENSP00000205402	9606.ENSP00000387536	0	0	0	0	0.059	0.775	0.9	0.558	0.989
EIF4B	RPS3	9606.ENSP00000388806	9606.ENSP00000278572	0	0	0	0	0.849	0.05	0.9	0.353	0.989
MRPL11	MRPS27	9606.ENSP00000308897	9606.ENSP00000426941	0	0	0	0	0.096	0.737	0.9	0.62	0.989
NOL6	NOP2	9606.ENSP00000297990	9606.ENSP00000371858	0	0	0	0	0.847	0.871	0	0.513	0.989
PCBP2	PTBP1	9606.ENSP00000352438	9606.ENSP00000349428	0	0	0	0	0.639	0.328	0.9	0.633	0.989
RPS16	SEC61A2	9606.ENSP00000251453	9606.ENSP00000298428	0.135	0	0	0	0.356	0.801	0.9	0.199	0.989
ATG10	ATG16L1	9606.ENSP00000282185	9606.ENSP00000375872	0	0	0	0	0	0	0.9	0.891	0.988
CASP10	CASP7	9606.ENSP00000286186	9606.ENSP00000358327	0	0	0	0.761	0.063	0.86	0.9	0.771	0.988
CCNC	MED16	9606.ENSP00000428982	9606.ENSP00000325612	0	0	0	0	0.063	0.807	0.9	0.451	0.988
COPS4	CUL1	9606.ENSP00000264389	9606.ENSP00000326804	0	0	0	0	0.067	0.47	0.9	0.8	0.988
CUL1	NAE1	9606.ENSP00000326804	9606.ENSP00000351990	0	0	0	0	0.084	0.3	0.9	0.847	0.988
ECSIT	NDUFAF3	9606.ENSP00000270517	9606.ENSP00000323076	0	0	0	0	0.134	0.777	0.9	0.455	0.988
ERBB2	PIK3R1	9606.ENSP00000269571	9606.ENSP00000428056	0	0	0	0	0	0.765	0.9	0.556	0.988
HSCB	HSPA9	9606.ENSP00000216027	9606.ENSP00000297185	0.075	0	0	0	0.08	0.334	0.9	0.823	0.988
HSPA9	VDAC1	9606.ENSP00000297185	9606.ENSP00000265333	0	0	0	0	0.217	0.333	0.9	0.796	0.988
MRPL48	MRPL52	9606.ENSP00000308717	9606.ENSP00000347277	0	0	0	0	0.114	0.826	0.9	0.344	0.988
NARFL	NUBP2	9606.ENSP00000251588	9606.ENSP00000262302	0	0	0	0	0.078	0.402	0.9	0.818	0.988
PIGA	PIGL	9606.ENSP00000369820	9606.ENSP00000225609	0.111	0	0	0	0.089	0	0.9	0.869	0.988
PML	SUMO1	9606.ENSP00000268058	9606.ENSP00000376077	0	0	0	0	0	0.72	0.9	0.63	0.988
AKT1	RHOA	9606.ENSP00000451828	9606.ENSP00000400175	0	0	0	0	0.061	0.16	0.9	0.858	0.987
BIRC2	CASP9	9606.ENSP00000477613	9606.ENSP00000330237	0	0	0	0	0	0.591	0.9	0.72	0.987
DMD	SNTB1	9606.ENSP00000354923	9606.ENSP00000378965	0	0	0	0	0.055	0.85	0.72	0.73	0.987
IRF3	TANK	9606.ENSP00000471896	9606.ENSP00000376505	0	0	0	0	0	0.305	0.9	0.836	0.987
LARP4	PABPC1	9606.ENSP00000381490	9606.ENSP00000313007	0	0	0	0	0.188	0.957	0	0.674	0.987
MLST8	TSC2	9606.ENSP00000456405	9606.ENSP00000219476	0	0	0	0	0.136	0	0.9	0.864	0.987
MRPL50	MRPS22	9606.ENSP00000363999	9606.ENSP00000418008	0	0	0	0	0.224	0.829	0.9	0.161	0.987
MRPS22	MRPS24	9606.ENSP00000418008	9606.ENSP00000318158	0	0	0	0	0.168	0.852	0.9	0.085	0.987
OAS2	XAF1	9606.ENSP00000342278	9606.ENSP00000354822	0	0	0	0	0.783	0	0.9	0.474	0.987
POLR2E	URI1	9606.ENSP00000478303	9606.ENSP00000376097	0	0	0	0	0.062	0.534	0.9	0.746	0.987
RAD17	RAD9B	9606.ENSP00000426191	9606.ENSP00000376440	0	0	0	0	0.085	0.328	0.9	0.822	0.987
AAK1	AP2S1	9606.ENSP00000386456	9606.ENSP00000263270	0	0	0	0	0	0.865	0.9	0.074	0.986
ACTG2	TPM1	9606.ENSP00000386857	9606.ENSP00000351022	0	0	0	0	0.154	0.674	0.9	0.574	0.986
ALB	VEGFA	9606.ENSP00000295897	9606.ENSP00000478570	0	0	0	0	0.062	0	0.9	0.871	0.986
ATG4A	GABARAP	9606.ENSP00000361306	9606.ENSP00000306866	0	0	0	0	0.117	0.53	0.9	0.72	0.986
ATP5G3	ATP5J2	9606.ENSP00000284727	9606.ENSP00000292475	0	0	0	0	0.747	0	0.9	0.517	0.986
COPS4	DDB2	9606.ENSP00000264389	9606.ENSP00000256996	0	0	0	0	0.046	0.827	0.9	0.286	0.986
CTNNBL1	TRA2B	9606.ENSP00000355050	9606.ENSP00000416959	0	0	0	0	0.848	0	0.9	0.193	0.986
CTNNBL1	PLRG1	9606.ENSP00000355050	9606.ENSP00000424417	0	0	0	0	0.284	0.238	0.9	0.779	0.986
DHX38	TFIP11	9606.ENSP00000268482	9606.ENSP00000384421	0	0	0	0	0.106	0.245	0.9	0.828	0.986
EIF4G1	MKNK1	9606.ENSP00000416255	9606.ENSP00000361014	0	0	0	0	0.063	0.379	0.9	0.8	0.986
GPAA1	PIGO	9606.ENSP00000347206	9606.ENSP00000367880	0	0	0	0	0.089	0.076	0.9	0.854	0.986
HFE	HFE2	9606.ENSP00000417404	9606.ENSP00000337014	0	0	0	0	0	0	0.72	0.952	0.986
HNRNPA1	PCBP2	9606.ENSP00000341826	9606.ENSP00000352438	0	0	0	0	0.654	0.189	0.9	0.581	0.986
INTS10	INTS7	9606.ENSP00000381064	9606.ENSP00000355961	0	0	0	0	0.117	0.173	0.9	0.833	0.986
INTS10	INTS4	9606.ENSP00000381064	9606.ENSP00000434466	0	0	0	0	0.143	0.173	0.9	0.827	0.986
MRPL50	MRPS24	9606.ENSP00000363999	9606.ENSP00000318158	0	0	0	0	0.185	0.829	0.9	0.164	0.986
POGZ	PSIP1	9606.ENSP00000271715	9606.ENSP00000370109	0	0	0	0	0.062	0.96	0	0.676	0.986
PXN	RHOA	9606.ENSP00000267257	9606.ENSP00000400175	0	0	0	0	0.055	0.324	0.9	0.812	0.986
SEC61A1	SSR4	9606.ENSP00000243253	9606.ENSP00000317331	0	0	0	0	0.642	0.061	0.9	0.638	0.986
SP100	SUMO1	9606.ENSP00000343023	9606.ENSP00000376077	0	0	0	0	0	0.602	0.9	0.689	0.986
YWHAE	YWHAZ	9606.ENSP00000264335	9606.ENSP00000379287	0	0	0	0.968	0.153	0.851	0.9	0.828	0.986
ACTR10	DCTN5	9606.ENSP00000254286	9606.ENSP00000300087	0	0	0	0	0.085	0.373	0.9	0.775	0.985
ARHGEF28	RHOA	9606.ENSP00000441913	9606.ENSP00000400175	0	0	0	0	0	0.569	0.9	0.689	0.985
ATG16L1	GABARAPL1	9606.ENSP00000375872	9606.ENSP00000266458	0	0	0	0	0.062	0.137	0.9	0.846	0.985
DDX5	DHX38	9606.ENSP00000225792	9606.ENSP00000268482	0	0	0	0	0.215	0.726	0.9	0.404	0.985
EFTUD2	MAGOHB	9606.ENSP00000392094	9606.ENSP00000319240	0	0	0	0	0.253	0.8	0.9	0.163	0.985
FGA	ITIH2	9606.ENSP00000306361	9606.ENSP00000351190	0	0	0	0	0.845	0	0.9	0.112	0.985
HSPA9	PAM16	9606.ENSP00000297185	9606.ENSP00000315693	0	0	0	0	0.063	0.07	0.9	0.852	0.985
LYN	SHC1	9606.ENSP00000428924	9606.ENSP00000401303	0	0	0	0	0.061	0.52	0.9	0.713	0.985
MAGOHB	PLRG1	9606.ENSP00000319240	9606.ENSP00000424417	0	0	0	0	0.153	0.8	0.9	0.247	0.985
MEAF6	MORF4L2	9606.ENSP00000362166	9606.ENSP00000394417	0	0	0	0	0.062	0.764	0.9	0.432	0.985
MRE11A	RAD17	9606.ENSP00000325863	9606.ENSP00000426191	0.046	0	0	0	0.142	0.619	0.9	0.603	0.985
MRPL11	MRPL52	9606.ENSP00000308897	9606.ENSP00000347277	0	0	0	0	0.114	0.826	0.9	0.146	0.985
MRPL11	MRPS24	9606.ENSP00000308897	9606.ENSP00000318158	0	0	0	0	0.214	0.829	0.9	0	0.985
MRPL42	MRPS22	9606.ENSP00000449884	9606.ENSP00000418008	0	0	0	0	0.167	0.8	0.9	0.241	0.985
MRPL48	MRPS24	9606.ENSP00000308717	9606.ENSP00000318158	0	0	0	0	0.168	0.829	0.9	0.106	0.985
MRPL50	MRPS28	9606.ENSP00000363999	9606.ENSP00000276585	0	0	0	0	0.273	0.815	0.9	0	0.985
MRPS24	MRPS28	9606.ENSP00000318158	9606.ENSP00000276585	0	0	0	0	0.254	0.824	0.9	0	0.985
MVB12A	VPS37A	9606.ENSP00000324810	9606.ENSP00000318629	0	0	0	0	0.077	0.481	0.9	0.733	0.985
NUP54	NUP85	9606.ENSP00000264883	9606.ENSP00000245544	0	0	0	0	0.156	0.082	0.9	0.835	0.985
ORC4	POLE2	9606.ENSP00000441953	9606.ENSP00000216367	0	0	0	0	0.674	0.086	0.9	0.58	0.985
RHOA	VAV2	9606.ENSP00000400175	9606.ENSP00000360916	0	0	0	0	0	0.525	0.9	0.714	0.985
SEC16A	SEC24A	9606.ENSP00000325827	9606.ENSP00000381823	0	0	0	0	0.17	0.32	0.9	0.777	0.985
ANAPC11	CUL1	9606.ENSP00000349957	9606.ENSP00000326804	0	0	0	0	0.063	0.355	0.9	0.775	0.984
AP2A1	PICALM	9606.ENSP00000351926	9606.ENSP00000377015	0	0	0	0	0.173	0.743	0.9	0.364	0.984
COPS4	FBXO17	9606.ENSP00000264389	9606.ENSP00000292852	0	0	0	0	0	0.85	0.9	0	0.984
COPS7B	DDB2	9606.ENSP00000362710	9606.ENSP00000256996	0	0	0	0	0.053	0.827	0.9	0.15	0.984
COPS7B	FBXO17	9606.ENSP00000362710	9606.ENSP00000292852	0	0	0	0	0	0.85	0.9	0	0.984
DCUN1D1	RNF7	9606.ENSP00000292782	9606.ENSP00000273480	0	0	0	0	0	0.576	0.9	0.664	0.984
DDX52	UTP23	9606.ENSP00000479504	9606.ENSP00000308332	0	0	0	0	0.887	0.506	0	0.743	0.984
DHX38	PLRG1	9606.ENSP00000268482	9606.ENSP00000424417	0	0	0	0	0.126	0.788	0.9	0.246	0.984
DHX38	SF3B1	9606.ENSP00000268482	9606.ENSP00000335321	0	0	0	0	0.211	0.264	0.9	0.767	0.984
INPPL1	SHC1	9606.ENSP00000298229	9606.ENSP00000401303	0	0	0	0	0.087	0.472	0.9	0.714	0.984
MRPL48	MRPS28	9606.ENSP00000308717	9606.ENSP00000276585	0	0	0	0	0.305	0.8	0.9	0	0.984
OASL	XAF1	9606.ENSP00000257570	9606.ENSP00000354822	0	0	0	0	0.751	0	0.9	0.442	0.984
PXN	TLN1	9606.ENSP00000267257	9606.ENSP00000316029	0	0	0	0	0.087	0.379	0.9	0.764	0.984
RAP1B	TLN1	9606.ENSP00000250559	9606.ENSP00000316029	0	0	0	0	0.061	0.731	0.9	0.471	0.984
ALB	SERPINA1	9606.ENSP00000295897	9606.ENSP00000416066	0	0	0	0	0.292	0	0.9	0.789	0.983
ALB	FGA	9606.ENSP00000295897	9606.ENSP00000306361	0	0	0	0	0.75	0.104	0.9	0.368	0.983
BIRC5	UBE2C	9606.ENSP00000301633	9606.ENSP00000348838	0	0	0	0	0.956	0.193	0	0.579	0.983
BLOC1S5	BLOC1S6	9606.ENSP00000380598	9606.ENSP00000220531	0	0	0	0	0	0.379	0.9	0.756	0.983
CDK4	PRMT5	9606.ENSP00000257904	9606.ENSP00000319169	0	0	0	0	0.187	0.502	0.9	0.634	0.983
COPS7B	CUL4A	9606.ENSP00000362710	9606.ENSP00000364589	0	0	0	0	0.055	0.797	0.9	0.228	0.983
EIF4B	RPS16	9606.ENSP00000388806	9606.ENSP00000251453	0	0	0	0	0.319	0.732	0.9	0.2	0.983
GADD45B	MAP3K4	9606.ENSP00000215631	9606.ENSP00000375986	0	0	0	0	0	0.379	0.9	0.749	0.983
H2AFY	SPOP	9606.ENSP00000423563	9606.ENSP00000377001	0	0	0	0	0.055	0.974	0	0.359	0.983
IFITM1	OAS2	9606.ENSP00000386187	9606.ENSP00000342278	0	0	0	0	0.525	0	0.9	0.677	0.983
MLLT4	RAP1A	9606.ENSP00000375960	9606.ENSP00000358723	0	0	0	0	0	0.583	0.9	0.638	0.983
MRPL11	MRPL48	9606.ENSP00000308897	9606.ENSP00000308717	0	0	0	0	0.133	0.829	0.9	0	0.983
MRPL42	MRPS24	9606.ENSP00000449884	9606.ENSP00000318158	0	0	0	0	0.188	0.8	0.9	0.116	0.983
NOB1	RPS16	9606.ENSP00000268802	9606.ENSP00000251453	0	0	0	0	0.099	0.8	0.9	0.206	0.983
NOB1	RPS9	9606.ENSP00000268802	9606.ENSP00000302896	0	0	0	0	0.16	0.808	0.9	0.098	0.983
NUP35	NUP85	9606.ENSP00000295119	9606.ENSP00000245544	0	0	0	0	0.173	0	0.9	0.811	0.983
PIWIL4	TDRKH	9606.ENSP00000299001	9606.ENSP00000357812	0	0	0	0	0.062	0.267	0.9	0.793	0.983
PREB	SEC24A	9606.ENSP00000260643	9606.ENSP00000381823	0	0	0	0	0.087	0.083	0.9	0.822	0.983
RHOA	VCL	9606.ENSP00000400175	9606.ENSP00000211998	0	0	0	0	0	0.127	0.9	0.825	0.983
RPL31	SEC61A1	9606.ENSP00000386717	9606.ENSP00000243253	0	0	0	0	0.115	0.809	0.9	0.133	0.983
ANAPC11	TCEB1	9606.ENSP00000349957	9606.ENSP00000478121	0	0	0	0	0.064	0.624	0.9	0.571	0.982
ATG16L1	GABARAP	9606.ENSP00000375872	9606.ENSP00000306866	0	0	0	0	0.062	0.137	0.9	0.809	0.982
BRD1	MEAF6	9606.ENSP00000216267	9606.ENSP00000362166	0	0	0	0	0	0.459	0.9	0.709	0.982
CAPNS1	CAST	9606.ENSP00000246533	9606.ENSP00000379157	0	0	0	0	0.061	0.379	0.9	0.731	0.982
CAPZA2	DCTN1	9606.ENSP00000354947	9606.ENSP00000354791	0	0	0	0	0.046	0.802	0.9	0.196	0.982
CCBL2	KYNU	9606.ENSP00000260508	9606.ENSP00000264170	0	0	0	0	0.087	0.05	0.9	0.823	0.982
CENPN	CENPP	9606.ENSP00000377007	9606.ENSP00000364737	0	0	0	0	0.231	0.131	0.9	0.764	0.982
COPS3	CUL4A	9606.ENSP00000268717	9606.ENSP00000364589	0	0	0	0	0.062	0.767	0.9	0.272	0.982
DCAF13	RPS9	9606.ENSP00000297579	9606.ENSP00000302896	0	0	0	0	0.241	0.769	0.9	0.125	0.982
DDX52	NOB1	9606.ENSP00000479504	9606.ENSP00000268802	0	0	0	0	0.637	0	0.9	0.555	0.982
DHX38	SF3A1	9606.ENSP00000268482	9606.ENSP00000215793	0	0	0	0	0.211	0.187	0.9	0.765	0.982
IFT172	TTC26	9606.ENSP00000260570	9606.ENSP00000419279	0	0	0	0	0.22	0.142	0.9	0.774	0.982
MRE11A	RAD51C	9606.ENSP00000325863	9606.ENSP00000336701	0.12	0	0	0	0.143	0.311	0.9	0.715	0.982
MRPL11	MRPS28	9606.ENSP00000308897	9606.ENSP00000276585	0	0	0	0	0.173	0.8	0.9	0	0.982
NOB1	RPS15A	9606.ENSP00000268802	9606.ENSP00000318646	0	0	0	0	0.112	0.808	0.9	0.105	0.982
NUP35	NUP43	9606.ENSP00000295119	9606.ENSP00000342262	0	0	0	0	0.238	0	0.9	0.794	0.982
RNF111	SMAD7	9606.ENSP00000453872	9606.ENSP00000262158	0	0	0	0	0.052	0.506	0.9	0.678	0.982
RNPS1	SRRM1	9606.ENSP00000457723	9606.ENSP00000326261	0	0	0	0	0.111	0.069	0.9	0.816	0.982
ACO1	CS	9606.ENSP00000309477	9606.ENSP00000342056	0.135	0	0	0	0.256	0.185	0.9	0.707	0.981
AKT1	CAV1	9606.ENSP00000451828	9606.ENSP00000339191	0	0	0	0	0	0.057	0.9	0.815	0.981
AP2A1	REPS1	9606.ENSP00000351926	9606.ENSP00000392065	0	0	0	0	0	0.826	0.9	0	0.981
AP2M1	REPS1	9606.ENSP00000292807	9606.ENSP00000392065	0	0	0	0	0	0.79	0.9	0.167	0.981
CHMP4A	VPS28	9606.ENSP00000324205	9606.ENSP00000366565	0	0	0	0	0.063	0	0.9	0.815	0.981
COX5A	NDUFB5	9606.ENSP00000317780	9606.ENSP00000259037	0	0	0	0	0.89	0.635	0	0.581	0.981
ECSIT	NDUFV1	9606.ENSP00000270517	9606.ENSP00000322450	0	0	0	0	0.768	0	0.9	0.265	0.981
KANSL1	MCRS1	9606.ENSP00000262419	9606.ENSP00000349640	0	0	0	0	0.055	0.584	0.9	0.583	0.981
KANSL3	MCRS1	9606.ENSP00000396749	9606.ENSP00000349640	0	0	0	0	0.064	0.154	0.9	0.788	0.981
KLC2	KLC4	9606.ENSP00000399403	9606.ENSP00000259708	0	0	0.44	0.969	0.057	0.815	0.9	0.737	0.981
LARP7	MEPCE	9606.ENSP00000422626	9606.ENSP00000308546	0	0	0	0	0.144	0.742	0	0.921	0.981
MAGOHB	RNPS1	9606.ENSP00000319240	9606.ENSP00000457723	0	0	0	0	0.223	0	0.9	0.778	0.981
NDUFAF3	TIMMDC1	9606.ENSP00000323076	9606.ENSP00000418803	0	0	0	0	0.064	0.777	0.9	0.221	0.981
NDUFB5	TIMMDC1	9606.ENSP00000259037	9606.ENSP00000418803	0	0	0	0	0.106	0.777	0.9	0.202	0.981
PIGL	PIGP	9606.ENSP00000225609	9606.ENSP00000420037	0	0	0	0	0	0.05	0.9	0.817	0.981
RPL13	SEC61A1	9606.ENSP00000307889	9606.ENSP00000243253	0	0	0	0	0.119	0.809	0.9	0	0.981
TSPO	VDAC1	9606.ENSP00000379563	9606.ENSP00000265333	0	0	0	0	0	0.554	0.8	0.808	0.981
AKT1	SHC1	9606.ENSP00000451828	9606.ENSP00000401303	0	0	0	0	0.067	0.26	0.9	0.746	0.98
ALG3	DPM1	9606.ENSP00000380793	9606.ENSP00000360644	0	0	0	0	0.063	0.311	0.9	0.726	0.98
ARFGAP2	COPZ1	9606.ENSP00000434442	9606.ENSP00000449270	0	0	0	0	0.154	0.731	0.9	0.244	0.98
ATG4A	MAP1LC3B	9606.ENSP00000361306	9606.ENSP00000268607	0	0	0	0	0.117	0.545	0.9	0.579	0.98
CAPZA2	DCTN4	9606.ENSP00000354947	9606.ENSP00000414906	0	0	0	0	0.106	0.719	0.9	0.322	0.98
EPC1	MORF4L2	9606.ENSP00000263062	9606.ENSP00000394417	0	0	0	0	0	0.767	0.9	0.215	0.98
IGF2	VEGFA	9606.ENSP00000391826	9606.ENSP00000478570	0	0	0	0	0.069	0	0.9	0.809	0.98
IRF3	STAT2	9606.ENSP00000471896	9606.ENSP00000315768	0	0	0	0	0	0	0.9	0.813	0.98
ITIH2	SERPIND1	9606.ENSP00000351190	9606.ENSP00000215727	0	0	0	0	0.604	0	0.9	0.556	0.98
MRPL42	MRPL52	9606.ENSP00000449884	9606.ENSP00000347277	0	0	0	0	0.117	0.8	0.9	0	0.98
MRPS24	MRPS27	9606.ENSP00000318158	9606.ENSP00000426941	0	0	0	0	0.067	0.742	0.9	0.287	0.98
PML	SP100	9606.ENSP00000268058	9606.ENSP00000343023	0	0	0	0	0.062	0.379	0.9	0.7	0.98
ACTL6A	KAT5	9606.ENSP00000397552	9606.ENSP00000340330	0	0	0	0	0.062	0.583	0.9	0.536	0.979
APOO	CHCHD3	9606.ENSP00000368528	9606.ENSP00000262570	0	0	0	0	0.115	0	0.9	0.781	0.979
ARAF	RAP1A	9606.ENSP00000290277	9606.ENSP00000358723	0	0	0	0	0.062	0.73	0.9	0.279	0.979
CES1	GUSB	9606.ENSP00000353720	9606.ENSP00000302728	0.052	0	0	0	0	0.379	0.9	0.693	0.979
COPS4	CUL4A	9606.ENSP00000264389	9606.ENSP00000364589	0	0	0	0	0.082	0.444	0.9	0.639	0.979
EFTUD2	SRSF1	9606.ENSP00000392094	9606.ENSP00000258962	0	0	0	0	0.44	0.389	0.9	0.464	0.979
FLII	LRRFIP1	9606.ENSP00000324573	9606.ENSP00000375857	0	0	0	0	0	0.874	0	0.842	0.979
JAK3	STAM	9606.ENSP00000391676	9606.ENSP00000366746	0	0	0	0	0.061	0.472	0.9	0.643	0.979
MLLT4	PVRL1	9606.ENSP00000375960	9606.ENSP00000264025	0	0	0	0	0.061	0.406	0.9	0.672	0.979
NOL6	RPS9	9606.ENSP00000297990	9606.ENSP00000302896	0	0	0	0	0.131	0.733	0.9	0.236	0.979
PRKCE	VDAC1	9606.ENSP00000306124	9606.ENSP00000265333	0	0	0	0	0	0.379	0.8	0.845	0.979
RPL13	SEC61A2	9606.ENSP00000307889	9606.ENSP00000298428	0	0	0	0	0.061	0.801	0.9	0	0.979
RPL21	SEC61A2	9606.ENSP00000346027	9606.ENSP00000298428	0	0	0	0	0.062	0.801	0.9	0	0.979
RPL24	SEC61A2	9606.ENSP00000377640	9606.ENSP00000298428	0	0	0	0	0.065	0.801	0.9	0	0.979
RPL31	SEC61A2	9606.ENSP00000386717	9606.ENSP00000298428	0	0	0	0	0.052	0.801	0.9	0.049	0.979
RPL34	SEC61A2	9606.ENSP00000378163	9606.ENSP00000298428	0	0	0	0	0	0.801	0.9	0	0.979
RPS26	SEC61A2	9606.ENSP00000348849	9606.ENSP00000298428	0	0	0	0	0	0.801	0.9	0	0.979
AKT1	THEM4	9606.ENSP00000451828	9606.ENSP00000357804	0	0	0	0	0.058	0.379	0.9	0.673	0.978
ATG16L1	MAP1LC3B	9606.ENSP00000375872	9606.ENSP00000268607	0	0	0	0	0.062	0.137	0.9	0.764	0.978
ATP5H	COX5A	9606.ENSP00000301587	9606.ENSP00000317780	0	0	0	0	0.929	0	0	0.707	0.978
CAPZA2	DCTN5	9606.ENSP00000354947	9606.ENSP00000300087	0	0	0	0	0.069	0.787	0.9	0	0.978
COX5A	NDUFB8	9606.ENSP00000317780	9606.ENSP00000299166	0	0	0	0	0.88	0.635	0	0.553	0.978
CUL4A	RNF7	9606.ENSP00000364589	9606.ENSP00000273480	0	0	0	0	0.061	0.818	0.54	0.759	0.978
DAB2	LDLR	9606.ENSP00000313391	9606.ENSP00000454071	0	0	0	0	0.063	0.391	0.9	0.665	0.978
DCAF13	RPS16	9606.ENSP00000297579	9606.ENSP00000251453	0	0	0	0	0.113	0.769	0.9	0.068	0.978
DCTN3	DCTN4	9606.ENSP00000259632	9606.ENSP00000414906	0	0	0	0	0.084	0.572	0.9	0.518	0.978
EIF6	RPL31	9606.ENSP00000363574	9606.ENSP00000386717	0.295	0	0	0	0.339	0.95	0	0.177	0.978
HNRNPR	SYNCRIP	9606.ENSP00000363745	9606.ENSP00000358635	0	0	0	0.981	0.917	0.742	0	0.737	0.978
MFN2	VDAC1	9606.ENSP00000235329	9606.ENSP00000265333	0	0	0	0	0	0.176	0.9	0.763	0.978
NUP35	NUP54	9606.ENSP00000295119	9606.ENSP00000264883	0	0	0	0	0.253	0.117	0.9	0.714	0.978
PABPC1	RPL8	9606.ENSP00000313007	9606.ENSP00000262584	0	0	0	0	0.751	0	0.9	0.215	0.978
SAMM50	VDAC1	9606.ENSP00000345445	9606.ENSP00000265333	0	0	0	0	0.123	0.174	0.9	0.735	0.978
AKT1	MAPKAP1	9606.ENSP00000451828	9606.ENSP00000265960	0	0	0	0	0	0.465	0.9	0.614	0.977
AP2S1	REPS1	9606.ENSP00000263270	9606.ENSP00000392065	0	0	0	0	0	0.786	0.9	0	0.977
ARAF	RAP1B	9606.ENSP00000290277	9606.ENSP00000250559	0	0	0	0	0.062	0.73	0.9	0.233	0.977
CDK7	SSU72	9606.ENSP00000256443	9606.ENSP00000291386	0	0	0	0	0.098	0.194	0.9	0.725	0.977
CTNNBL1	HNRNPR	9606.ENSP00000355050	9606.ENSP00000363745	0	0	0	0	0.744	0	0.9	0.204	0.977
DCAF13	RPS15A	9606.ENSP00000297579	9606.ENSP00000318646	0	0	0	0	0.107	0.769	0.9	0	0.977
DDX5	SRSF1	9606.ENSP00000225792	9606.ENSP00000258962	0.042	0	0	0	0.191	0.568	0.9	0.44	0.977
DVL3	FZD6	9606.ENSP00000316054	9606.ENSP00000351605	0	0	0	0	0.057	0.261	0.9	0.721	0.977
GLI3	SPOP	9606.ENSP00000379258	9606.ENSP00000377001	0	0	0	0	0	0.557	0.9	0.534	0.977
IDH3B	OGDH	9606.ENSP00000370223	9606.ENSP00000222673	0.083	0	0	0	0.201	0.17	0.9	0.68	0.977
IFT172	SUFU	9606.ENSP00000260570	9606.ENSP00000358918	0	0.644	0	0	0	0	0.9	0.421	0.977
KANSL1	KANSL3	9606.ENSP00000262419	9606.ENSP00000396749	0	0	0	0	0.104	0.188	0.9	0.723	0.977
NOL6	RPS16	9606.ENSP00000297990	9606.ENSP00000251453	0	0	0	0	0.084	0.414	0.9	0.63	0.977
NRP1	PLXNA4	9606.ENSP00000265371	9606.ENSP00000352882	0	0	0	0	0	0.372	0.9	0.677	0.977
PABPC1	RPS3	9606.ENSP00000313007	9606.ENSP00000278572	0	0	0	0	0.605	0	0.9	0.463	0.977
RHOA	VEGFA	9606.ENSP00000400175	9606.ENSP00000478570	0	0	0	0	0	0	0.9	0.781	0.977
RPL21	SERBP1	9606.ENSP00000346027	9606.ENSP00000360034	0	0	0	0	0.514	0.944	0	0.237	0.977
SIAH1	USP19	9606.ENSP00000349156	9606.ENSP00000401197	0	0	0	0	0	0.974	0	0.163	0.977
ALB	HPX	9606.ENSP00000295897	9606.ENSP00000265983	0	0	0	0	0.344	0.043	0.9	0.674	0.976
AP2M1	PICALM	9606.ENSP00000292807	9606.ENSP00000377015	0	0	0	0	0.067	0.632	0.9	0.405	0.976
CARS	MARS	9606.ENSP00000369897	9606.ENSP00000262027	0.154	0	0	0	0.701	0.305	0	0.882	0.976
COPS3	DDB2	9606.ENSP00000268717	9606.ENSP00000256996	0	0	0	0	0	0.742	0.9	0.172	0.976
CPSF4	PAPOLA	9606.ENSP00000292476	9606.ENSP00000216277	0	0	0	0	0.067	0.412	0.9	0.628	0.976
DLD	LIPT1	9606.ENSP00000205402	9606.ENSP00000377115	0.167	0	0	0	0.064	0.05	0.9	0.727	0.976
DVL3	KLHL12	9606.ENSP00000316054	9606.ENSP00000356230	0	0	0	0	0.064	0.591	0.9	0.451	0.976
ECSIT	NDUFS1	9606.ENSP00000270517	9606.ENSP00000392709	0	0	0	0	0.1	0.696	0.9	0.244	0.976
EIF4B	RPS15A	9606.ENSP00000388806	9606.ENSP00000318646	0	0	0	0	0.163	0.732	0.9	0.067	0.976
EPOR	LYN	9606.ENSP00000222139	9606.ENSP00000428924	0	0	0	0	0	0.472	0.9	0.594	0.976
FNTA	RCE1	9606.ENSP00000303423	9606.ENSP00000309163	0	0	0	0	0.09	0.05	0.9	0.761	0.976
JAK3	PTPN2	9606.ENSP00000391676	9606.ENSP00000311857	0	0	0	0	0.062	0.522	0.9	0.534	0.976
MAP2K6	MAP3K4	9606.ENSP00000468348	9606.ENSP00000375986	0	0	0	0.681	0.062	0.708	0.9	0.639	0.976
MAP3K8	NFKB1	9606.ENSP00000263056	9606.ENSP00000226574	0	0	0	0	0.138	0.466	0.9	0.548	0.976
MAP4K4	NCK1	9606.ENSP00000343658	9606.ENSP00000417273	0	0	0	0	0.062	0.591	0.9	0.465	0.976
PRKCE	YWHAZ	9606.ENSP00000306124	9606.ENSP00000379287	0	0	0	0	0	0.974	0	0.108	0.976
SF3B1	SRRM1	9606.ENSP00000335321	9606.ENSP00000326261	0	0	0	0	0.4	0	0.9	0.645	0.976
BRF2	POLR1C	9606.ENSP00000220659	9606.ENSP00000361465	0	0	0	0	0.064	0.723	0.9	0.179	0.975
COPS3	DCAF11	9606.ENSP00000268717	9606.ENSP00000415556	0	0	0	0	0.051	0.752	0.9	0.091	0.975
CUL4A	DCUN1D1	9606.ENSP00000364589	9606.ENSP00000292782	0	0	0	0	0.062	0.557	0.9	0.477	0.975
EIF4B	RPS9	9606.ENSP00000388806	9606.ENSP00000302896	0	0	0	0	0.091	0.732	0.9	0.111	0.975
FGA	SERPIND1	9606.ENSP00000306361	9606.ENSP00000215727	0	0	0	0	0.615	0	0.9	0.42	0.975
FGA	SERPINF2	9606.ENSP00000306361	9606.ENSP00000321853	0	0	0	0	0.44	0.379	0.9	0.374	0.975
JAK3	STAT4	9606.ENSP00000391676	9606.ENSP00000376134	0	0	0	0	0.069	0.124	0.9	0.733	0.975
MRPS22	TSFM	9606.ENSP00000418008	9606.ENSP00000313877	0	0	0	0	0.078	0	0.9	0.756	0.975
NOB1	RPS3	9606.ENSP00000268802	9606.ENSP00000278572	0	0	0	0	0.113	0.05	0.9	0.747	0.975
PDPK1	RPS6KA3	9606.ENSP00000344220	9606.ENSP00000368884	0	0	0	0.707	0.068	0.686	0.9	0.739	0.975
SNAP23	STX16	9606.ENSP00000249647	9606.ENSP00000360183	0	0	0	0	0.055	0.357	0.9	0.646	0.975
ACTR10	DCTN3	9606.ENSP00000254286	9606.ENSP00000259632	0	0	0	0	0.101	0.65	0.9	0.278	0.974
ARHGEF18	RHOA	9606.ENSP00000352995	9606.ENSP00000400175	0	0	0	0	0	0.472	0.9	0.549	0.974
DECR2	HSD17B4	9606.ENSP00000219481	9606.ENSP00000420914	0.052	0	0	0	0.568	0	0.9	0.441	0.974
ECSIT	NDUFB5	9606.ENSP00000270517	9606.ENSP00000259037	0	0	0	0	0.102	0.722	0.9	0.095	0.974
KRI1	UTP23	9606.ENSP00000320917	9606.ENSP00000308332	0	0	0	0	0.881	0.269	0	0.729	0.974
MAPKAP1	TSC2	9606.ENSP00000265960	9606.ENSP00000219476	0	0	0	0	0.108	0	0.9	0.734	0.974
MDM2	SUMO1	9606.ENSP00000258149	9606.ENSP00000376077	0	0	0	0	0	0.521	0.9	0.511	0.974
NADK	NMNAT3	9606.ENSP00000367890	9606.ENSP00000340523	0.164	0	0	0	0.064	0	0.9	0.708	0.974
NDUFV1	TIMMDC1	9606.ENSP00000322450	9606.ENSP00000418803	0	0	0	0	0.062	0.685	0.9	0.229	0.974
RALGDS	RAP1A	9606.ENSP00000361120	9606.ENSP00000358723	0	0	0	0	0	0.585	0.8	0.714	0.974
AFMID	KYNU	9606.ENSP00000328938	9606.ENSP00000264170	0.12	0	0	0	0.08	0	0.9	0.715	0.973
AP2S1	EPS15L1	9606.ENSP00000263270	9606.ENSP00000393313	0	0	0	0	0.063	0.581	0.9	0.408	0.973
CS	VDAC1	9606.ENSP00000342056	9606.ENSP00000265333	0	0	0	0	0.264	0	0.9	0.671	0.973
DCAF13	UTP23	9606.ENSP00000297579	9606.ENSP00000308332	0	0	0	0	0.839	0.593	0.54	0.221	0.973
DDB2	ERCC1	9606.ENSP00000256996	9606.ENSP00000013807	0	0	0	0	0	0	0.9	0.748	0.973
DDX5	HNRNPA1	9606.ENSP00000225792	9606.ENSP00000341826	0	0	0	0	0.188	0.381	0.9	0.538	0.973
EIF6	NOP2	9606.ENSP00000363574	9606.ENSP00000371858	0	0	0	0	0.119	0.953	0	0.409	0.973
HARS	KARS	9606.ENSP00000425634	9606.ENSP00000325448	0	0	0	0	0.866	0.102	0	0.794	0.973
IL4R	JAK3	9606.ENSP00000379111	9606.ENSP00000391676	0	0	0	0	0.079	0.388	0.9	0.587	0.973
INTS4	INTS7	9606.ENSP00000434466	9606.ENSP00000355961	0	0	0	0	0.095	0	0.9	0.734	0.973
MAVS	TANK	9606.ENSP00000401980	9606.ENSP00000376505	0	0	0	0	0	0	0.9	0.749	0.973
MRPL52	MRPS22	9606.ENSP00000347277	9606.ENSP00000418008	0	0	0	0	0.063	0.635	0.9	0.317	0.973
NOL6	RPS15A	9606.ENSP00000297990	9606.ENSP00000318646	0	0	0	0	0.08	0.734	0.9	0	0.973
NUP43	NUP54	9606.ENSP00000342262	9606.ENSP00000264883	0	0	0	0	0.19	0.139	0.9	0.663	0.973
PRKAA1	TSC2	9606.ENSP00000346148	9606.ENSP00000219476	0	0	0	0	0.061	0.454	0.9	0.549	0.973
RBM25	SF3B1	9606.ENSP00000261973	9606.ENSP00000335321	0	0	0	0	0.586	0.73	0	0.781	0.973
RPL8	SRP72	9606.ENSP00000262584	9606.ENSP00000342181	0	0	0	0	0.104	0.731	0.9	0	0.973
RPL8	SERBP1	9606.ENSP00000262584	9606.ENSP00000360034	0	0	0	0	0.524	0.944	0	0.09	0.973
SIAH1	UBE2E2	9606.ENSP00000349156	9606.ENSP00000379931	0	0	0	0	0.058	0.526	0.9	0.469	0.973
AKT1	YWHAZ	9606.ENSP00000451828	9606.ENSP00000379287	0	0	0	0	0.061	0.474	0.9	0.5	0.972
AKT1	MLST8	9606.ENSP00000451828	9606.ENSP00000456405	0	0	0	0	0.104	0	0.9	0.715	0.972
ALB	ITIH2	9606.ENSP00000295897	9606.ENSP00000351190	0	0	0	0	0.682	0	0.9	0.192	0.972
CCNT2	CDK7	9606.ENSP00000264157	9606.ENSP00000256443	0	0	0	0	0.064	0.367	0.9	0.592	0.972
COPS4	DCAF11	9606.ENSP00000264389	9606.ENSP00000415556	0	0	0	0	0	0.549	0.9	0.446	0.972
CS	HSPD1	9606.ENSP00000342056	9606.ENSP00000373620	0	0	0	0	0.16	0.128	0.9	0.663	0.972
DOK1	NCK1	9606.ENSP00000233668	9606.ENSP00000417273	0	0	0	0	0	0.447	0.9	0.538	0.972
HNRNPR	PCBP2	9606.ENSP00000363745	9606.ENSP00000352438	0	0	0	0	0.623	0	0.9	0.319	0.972
NOB1	NOL6	9606.ENSP00000268802	9606.ENSP00000297990	0	0	0	0	0.284	0	0.9	0.649	0.972
PABPC1	RPLP0	9606.ENSP00000313007	9606.ENSP00000449328	0	0	0	0	0.561	0.363	0.9	0.145	0.972
SP100	UBE2I	9606.ENSP00000343023	9606.ENSP00000348056	0	0	0	0	0	0.358	0.9	0.609	0.972
AKT1	INPPL1	9606.ENSP00000451828	9606.ENSP00000298229	0	0	0	0	0.141	0.299	0.9	0.577	0.971
AMD1	ODC1	9606.ENSP00000357880	9606.ENSP00000234111	0	0.369	0	0	0.082	0.167	0	0.948	0.971
ARHGEF7	PXN	9606.ENSP00000364893	9606.ENSP00000267257	0	0	0	0	0	0.434	0.9	0.533	0.971
ATP6V0E1	ATP6V1H	9606.ENSP00000429690	9606.ENSP00000352522	0	0	0	0	0.063	0	0.9	0.721	0.971
CAV1	FLOT2	9606.ENSP00000339191	9606.ENSP00000378368	0	0	0	0	0.061	0.82	0	0.843	0.971
CHCHD3	CHCHD4	9606.ENSP00000262570	9606.ENSP00000295767	0	0	0	0	0.085	0	0.9	0.716	0.971
CUL1	FBXO4	9606.ENSP00000326804	9606.ENSP00000281623	0	0	0	0	0	0.361	0.9	0.585	0.971
CUL1	FBXL5	9606.ENSP00000326804	9606.ENSP00000344866	0	0	0	0	0	0.379	0.9	0.583	0.971
EFTUD2	HNRNPA1	9606.ENSP00000392094	9606.ENSP00000341826	0	0	0	0	0.441	0.369	0.9	0.278	0.971
IFITM1	OASL	9606.ENSP00000386187	9606.ENSP00000257570	0	0	0	0	0.327	0	0.9	0.605	0.971
IFITM1	STAT2	9606.ENSP00000386187	9606.ENSP00000315768	0	0	0	0	0.101	0	0.9	0.705	0.971
LATS1	NF2	9606.ENSP00000437550	9606.ENSP00000344666	0	0	0	0	0.061	0.807	0	0.852	0.971
NAE1	RNF7	9606.ENSP00000351990	9606.ENSP00000273480	0	0	0	0	0.064	0	0.9	0.722	0.971
NPL	RENBP	9606.ENSP00000258317	9606.ENSP00000377303	0.219	0	0	0	0.069	0	0.9	0.652	0.971
PREB	SEC24C	9606.ENSP00000260643	9606.ENSP00000343405	0	0	0	0	0.095	0.124	0.9	0.686	0.971
RAP1A	TLN1	9606.ENSP00000358723	9606.ENSP00000316029	0	0	0	0	0.049	0.434	0.9	0.536	0.971
RBM25	SRRM1	9606.ENSP00000261973	9606.ENSP00000326261	0	0	0	0	0.456	0.817	0	0.739	0.971
RNPS1	TRA2B	9606.ENSP00000457723	9606.ENSP00000416959	0	0	0	0.623	0.343	0.498	0.9	0.583	0.971
ARHGDIA	GDI2	9606.ENSP00000269321	9606.ENSP00000369538	0	0	0	0	0.212	0	0.9	0.653	0.97
CDKN2A	UBE2I	9606.ENSP00000418915	9606.ENSP00000348056	0	0	0	0	0	0.436	0.9	0.51	0.97
CSDE1	SYNCRIP	9606.ENSP00000481762	9606.ENSP00000358635	0	0	0	0	0.121	0.361	0.9	0.539	0.97
CTNNBL1	U2SURP	9606.ENSP00000355050	9606.ENSP00000418563	0	0	0	0	0.36	0.522	0.9	0.142	0.97
DAB2	PICALM	9606.ENSP00000313391	9606.ENSP00000377015	0	0	0	0	0.062	0.533	0.9	0.407	0.97
FUS	HNRNPA1	9606.ENSP00000254108	9606.ENSP00000341826	0	0	0	0.58	0.537	0.11	0.9	0.82	0.97
GHR	SOCS2	9606.ENSP00000483403	9606.ENSP00000481249	0	0	0	0	0	0.405	0.9	0.542	0.97
MAGOHB	SRRM1	9606.ENSP00000319240	9606.ENSP00000326261	0	0	0	0	0.053	0	0.9	0.713	0.97
MDM2	UBE2I	9606.ENSP00000258149	9606.ENSP00000348056	0	0	0	0	0	0.55	0.9	0.399	0.97
MLLT4	RAP1B	9606.ENSP00000375960	9606.ENSP00000250559	0	0	0	0	0	0.412	0.9	0.534	0.97
NUP107	SUMO1	9606.ENSP00000229179	9606.ENSP00000376077	0	0	0	0	0.107	0.536	0.9	0.373	0.97
NUSAP1	UBE2C	9606.ENSP00000453403	9606.ENSP00000348838	0	0	0	0	0.935	0	0	0.557	0.97
OAS2	STAT2	9606.ENSP00000342278	9606.ENSP00000315768	0	0	0	0	0.335	0	0.9	0.589	0.97
PABPC1	RPS16	9606.ENSP00000313007	9606.ENSP00000251453	0	0	0	0	0.478	0.363	0.9	0.212	0.97
PCBP2	SRSF1	9606.ENSP00000352438	9606.ENSP00000258962	0	0	0	0	0.614	0.083	0.9	0.268	0.97
PDPK1	TSC2	9606.ENSP00000344220	9606.ENSP00000219476	0	0	0	0	0.045	0	0.9	0.717	0.97
PHKG2	PYGL	9606.ENSP00000455607	9606.ENSP00000216392	0	0	0	0	0.064	0.298	0.9	0.609	0.97
PIK3R1	PXN	9606.ENSP00000428056	9606.ENSP00000267257	0	0	0	0	0	0.681	0.9	0.138	0.97
RPS26	SERBP1	9606.ENSP00000348849	9606.ENSP00000360034	0	0	0	0	0.29	0.955	0	0.141	0.97
SF3A1	TFIP11	9606.ENSP00000215793	9606.ENSP00000384421	0	0	0	0	0.198	0	0.9	0.664	0.97
ACTG2	VCL	9606.ENSP00000386857	9606.ENSP00000211998	0	0	0	0	0.063	0.382	0.9	0.539	0.969
BIRC5	CENPN	9606.ENSP00000301633	9606.ENSP00000377007	0	0	0	0	0.659	0	0.9	0.189	0.969
CFHR3	CFI	9606.ENSP00000356395	9606.ENSP00000378130	0	0	0	0	0	0	0.9	0.709	0.969
CUL1	FBXO17	9606.ENSP00000326804	9606.ENSP00000292852	0	0	0	0	0	0.39	0.9	0.533	0.969
DCTN5	DYNC1I1	9606.ENSP00000300087	9606.ENSP00000320130	0	0	0	0	0.061	0.623	0.9	0.241	0.969
FUS	PTBP1	9606.ENSP00000254108	9606.ENSP00000349428	0	0	0	0	0.22	0.419	0.9	0.399	0.969
GORASP1	SCFD1	9606.ENSP00000313869	9606.ENSP00000390783	0	0	0	0	0.062	0.126	0.9	0.667	0.969
IL7	JAK3	9606.ENSP00000263851	9606.ENSP00000391676	0	0	0	0	0	0	0.9	0.706	0.969
JAK3	SHC1	9606.ENSP00000391676	9606.ENSP00000401303	0	0	0	0	0	0.26	0.9	0.624	0.969
NCK1	PXN	9606.ENSP00000417273	9606.ENSP00000267257	0	0	0	0	0.061	0.342	0.9	0.563	0.969
PML	UBE2I	9606.ENSP00000268058	9606.ENSP00000348056	0	0	0	0	0	0.406	0.9	0.526	0.969
PPIL4	SF3A1	9606.ENSP00000253329	9606.ENSP00000215793	0	0	0	0	0.13	0	0.9	0.675	0.969
RPS15A	SERBP1	9606.ENSP00000318646	9606.ENSP00000360034	0	0	0	0	0.461	0.944	0	0	0.969
SF3B1	SRSF1	9606.ENSP00000335321	9606.ENSP00000258962	0	0	0	0	0.212	0.244	0.9	0.548	0.969
TPM1	VCL	9606.ENSP00000351022	9606.ENSP00000211998	0	0	0	0	0.15	0.058	0.9	0.659	0.969
ACLY	ACO2	9606.ENSP00000253792	9606.ENSP00000216254	0.079	0	0	0	0.113	0.134	0.9	0.629	0.968
AP2A1	EPS15L1	9606.ENSP00000351926	9606.ENSP00000393313	0	0	0	0	0.195	0.399	0.9	0.423	0.968
AP2M1	EPS15L1	9606.ENSP00000292807	9606.ENSP00000393313	0	0	0	0	0.254	0.181	0.9	0.544	0.968
ATP5H	COX6C	9606.ENSP00000301587	9606.ENSP00000428895	0	0	0	0	0.946	0	0	0.435	0.968
CDC27	CUL1	9606.ENSP00000434614	9606.ENSP00000326804	0	0	0	0	0.241	0	0.9	0.616	0.968
CHCHD10	CHCHD4	9606.ENSP00000418428	9606.ENSP00000295767	0	0	0	0	0.062	0.26	0.9	0.594	0.968
DCUN1D1	NAE1	9606.ENSP00000292782	9606.ENSP00000351990	0	0	0	0	0.064	0	0.9	0.694	0.968
DOK1	SHC1	9606.ENSP00000233668	9606.ENSP00000401303	0	0	0	0	0.062	0.406	0.9	0.503	0.968
EFTUD2	TRA2B	9606.ENSP00000392094	9606.ENSP00000416959	0	0	0	0	0.432	0.369	0.9	0.221	0.968
GCFC2	TFIP11	9606.ENSP00000318690	9606.ENSP00000384421	0	0	0	0	0.067	0.354	0.9	0.545	0.968
KAT5	MDM2	9606.ENSP00000340330	9606.ENSP00000258149	0	0	0	0	0	0.379	0.9	0.532	0.968
NUP107	UBE2I	9606.ENSP00000229179	9606.ENSP00000348056	0	0	0	0	0.077	0.518	0.9	0.375	0.968
STAM	VPS28	9606.ENSP00000366746	9606.ENSP00000366565	0	0	0	0	0	0	0.9	0.694	0.968
AP2A1	NUMB	9606.ENSP00000351926	9606.ENSP00000451300	0	0	0	0	0.082	0.598	0.9	0.227	0.967
ATF2	KAT5	9606.ENSP00000264110	9606.ENSP00000340330	0	0	0	0	0.064	0.34	0.9	0.538	0.967
CMPK1	NME4	9606.ENSP00000360939	9606.ENSP00000219479	0	0	0	0	0.064	0	0.9	0.685	0.967
COPS3	MYEOV2	9606.ENSP00000268717	9606.ENSP00000304147	0	0	0	0	0.062	0.343	0.9	0.532	0.967
CUL1	FBXO44	9606.ENSP00000326804	9606.ENSP00000365961	0	0	0	0	0	0.39	0.9	0.51	0.967
ECSIT	NDUFB8	9606.ENSP00000270517	9606.ENSP00000299166	0	0	0	0	0.15	0.539	0.9	0.267	0.967
GFM2	MRPL11	9606.ENSP00000296805	9606.ENSP00000308897	0	0	0.243	0	0.061	0.572	0.9	0.085	0.967
MAVS	PCBP2	9606.ENSP00000401980	9606.ENSP00000352438	0	0	0	0	0	0.305	0.9	0.575	0.967
NDUFB8	TIMMDC1	9606.ENSP00000299166	9606.ENSP00000418803	0	0	0	0	0.061	0.554	0.9	0.311	0.967
NOB1	RPS26	9606.ENSP00000268802	9606.ENSP00000348849	0	0	0	0	0.045	0.054	0.9	0.679	0.967
PABPC1	RPL21	9606.ENSP00000313007	9606.ENSP00000346027	0	0	0	0	0.67	0	0.9	0.088	0.967
PYGL	UGP2	9606.ENSP00000216392	9606.ENSP00000338703	0	0	0	0	0.224	0	0.9	0.62	0.967
SCFD1	SEC22C	9606.ENSP00000390783	9606.ENSP00000264454	0	0	0	0	0.149	0.412	0.9	0.424	0.967
SF3A1	SRSF1	9606.ENSP00000215793	9606.ENSP00000258962	0	0	0	0	0.167	0.258	0.9	0.54	0.967
ACTR10	CAPZA2	9606.ENSP00000254286	9606.ENSP00000354947	0	0	0	0	0.169	0.615	0.9	0.06	0.966
AKT1	GRB10	9606.ENSP00000451828	9606.ENSP00000381793	0	0	0	0	0.063	0.403	0.9	0.478	0.966
AKT1	VEGFA	9606.ENSP00000451828	9606.ENSP00000478570	0	0	0	0	0.063	0.342	0	0.95	0.966
B4GALT2	ST3GAL3	9606.ENSP00000310696	9606.ENSP00000262915	0	0	0	0	0.069	0	0.9	0.672	0.966
BAAT	HAO2	9606.ENSP00000259407	9606.ENSP00000483507	0	0	0	0	0.096	0	0.9	0.659	0.966
BIRC2	TAX1BP1	9606.ENSP00000477613	9606.ENSP00000379612	0	0	0	0	0.138	0	0.9	0.64	0.966
BIRC2	CYLD	9606.ENSP00000477613	9606.ENSP00000392025	0	0	0	0	0.061	0	0.9	0.675	0.966
BRF2	POLR2H	9606.ENSP00000220659	9606.ENSP00000415536	0	0	0	0	0.064	0.613	0.9	0.176	0.966
CUL4A	NAE1	9606.ENSP00000364589	9606.ENSP00000351990	0	0	0	0	0.155	0.157	0.9	0.584	0.966
CX3CL1	CXCL12	9606.ENSP00000006053	9606.ENSP00000379140	0	0	0	0	0	0	0.9	0.678	0.966
DCAF13	NOB1	9606.ENSP00000297579	9606.ENSP00000268802	0	0	0	0	0.641	0	0.9	0.129	0.966
EIF4G1	PTBP1	9606.ENSP00000416255	9606.ENSP00000349428	0	0	0	0	0.179	0.217	0.9	0.54	0.966
IFI16	IRF3	9606.ENSP00000357113	9606.ENSP00000471896	0	0	0	0	0	0	0.9	0.677	0.966
IMPA2	ISYNA1	9606.ENSP00000269159	9606.ENSP00000337746	0.084	0	0	0	0.061	0	0.9	0.659	0.966
MAGOHB	SRSF1	9606.ENSP00000319240	9606.ENSP00000258962	0	0	0	0	0.462	0.063	0.9	0.417	0.966
PABPC1	RPL13	9606.ENSP00000313007	9606.ENSP00000307889	0	0	0	0	0.509	0.363	0.9	0.065	0.966
PABPC1	RPS15A	9606.ENSP00000313007	9606.ENSP00000318646	0	0	0	0	0.657	0	0.9	0.112	0.966
RBM14	SRSF1	9606.ENSP00000311747	9606.ENSP00000258962	0	0	0	0	0.942	0.241	0	0.3	0.966
RNF19A	UBE2E2	9606.ENSP00000428968	9606.ENSP00000379931	0	0	0	0	0.056	0.438	0.9	0.45	0.966
AAK1	AP2A1	9606.ENSP00000386456	9606.ENSP00000351926	0	0	0	0	0.082	0.602	0.9	0.177	0.965
APOO	IMMT	9606.ENSP00000368528	9606.ENSP00000387262	0	0	0	0	0.066	0	0.9	0.657	0.965
B4GALT1	ST3GAL3	9606.ENSP00000369055	9606.ENSP00000262915	0	0	0	0	0	0	0.9	0.669	0.965
CAV1	SHC1	9606.ENSP00000339191	9606.ENSP00000401303	0	0	0	0	0.097	0	0.9	0.643	0.965
CS	NDUFB8	9606.ENSP00000342056	9606.ENSP00000299166	0	0	0	0	0.079	0	0.9	0.656	0.965
FNTB	RCE1	9606.ENSP00000246166	9606.ENSP00000309163	0	0	0	0	0.064	0.064	0.9	0.653	0.965
MRAS	RAPGEF5	9606.ENSP00000289104	9606.ENSP00000343656	0	0	0	0	0.061	0.405	0.8	0.725	0.965
MRPL11	TSFM	9606.ENSP00000308897	9606.ENSP00000313877	0	0	0	0	0.476	0	0.9	0.399	0.965
MRPL52	MRPS24	9606.ENSP00000347277	9606.ENSP00000318158	0	0	0	0	0.132	0.635	0.9	0	0.965
NUP85	UBE2I	9606.ENSP00000245544	9606.ENSP00000348056	0	0	0	0	0.091	0.581	0.9	0.211	0.965
RNF111	RNF4	9606.ENSP00000453872	9606.ENSP00000426503	0	0	0	0	0.061	0	0.9	0.661	0.965
RNF7	UBE2C	9606.ENSP00000273480	9606.ENSP00000348838	0	0	0	0	0.061	0.514	0.9	0.326	0.965
SF3A1	TXNL4A	9606.ENSP00000215793	9606.ENSP00000269601	0	0	0	0	0.066	0.651	0.9	0.053	0.965
TSSC1	VPS51	9606.ENSP00000371559	9606.ENSP00000279281	0	0	0	0	0.193	0.815	0	0.787	0.965
DDX52	KRI1	9606.ENSP00000479504	9606.ENSP00000320917	0	0	0	0	0.894	0	0	0.678	0.964
EFTUD2	PTBP1	9606.ENSP00000392094	9606.ENSP00000349428	0	0	0	0	0.526	0	0.9	0.32	0.964
NFASC	SDCBP	9606.ENSP00000344786	9606.ENSP00000260130	0	0	0	0	0	0.294	0.9	0.531	0.964
PDHA1	PKM	9606.ENSP00000369134	9606.ENSP00000320171	0.043	0	0	0	0.143	0.089	0.9	0.596	0.964
RBM5	U2SURP	9606.ENSP00000343054	9606.ENSP00000418563	0	0	0	0	0.205	0.568	0.9	0.093	0.964
RPLP0	TPT1	9606.ENSP00000449328	9606.ENSP00000477781	0	0	0	0	0.938	0	0	0.446	0.964
SMOX	SMS	9606.ENSP00000478305	9606.ENSP00000385746	0	0	0	0	0	0	0.9	0.664	0.964
SRSF1	ZRSR2	9606.ENSP00000258962	9606.ENSP00000303015	0	0	0	0	0.063	0.466	0.9	0.381	0.964
ACTL6A	MEAF6	9606.ENSP00000397552	9606.ENSP00000362166	0	0	0	0	0.055	0.374	0.9	0.462	0.963
AREL1	TRIP12	9606.ENSP00000348714	9606.ENSP00000373696	0	0	0	0.553	0.516	0	0.9	0.638	0.963
LATS1	STK3	9606.ENSP00000437550	9606.ENSP00000429744	0	0	0	0.59	0.055	0.524	0.9	0.628	0.963
MAGOHB	TRA2B	9606.ENSP00000319240	9606.ENSP00000416959	0	0	0	0	0.449	0.092	0.9	0.353	0.963
PCBP2	TRA2B	9606.ENSP00000352438	9606.ENSP00000416959	0	0	0	0	0.514	0.164	0.9	0.211	0.963
PGM2	UGP2	9606.ENSP00000371393	9606.ENSP00000338703	0.071	0	0	0	0.09	0	0.9	0.623	0.963
PIGO	PIGU	9606.ENSP00000367880	9606.ENSP00000217446	0	0	0	0	0.134	0.062	0.9	0.604	0.963
RAD17	RAD51C	9606.ENSP00000426191	9606.ENSP00000336701	0	0	0	0	0.11	0.381	0.9	0.407	0.963
RNF7	SOCS2	9606.ENSP00000273480	9606.ENSP00000481249	0	0	0	0	0	0.33	0.9	0.492	0.963
SEC61A2	SSR4	9606.ENSP00000298428	9606.ENSP00000317331	0	0	0	0	0.642	0.061	0.9	0	0.963
TRIP12	UBE2E2	9606.ENSP00000373696	9606.ENSP00000379931	0	0	0	0	0.124	0.298	0.9	0.474	0.963
ACAD9	NDUFAF7	9606.ENSP00000312618	9606.ENSP00000002125	0	0	0	0	0.045	0	0.9	0.64	0.962
AKT1	NFKB1	9606.ENSP00000451828	9606.ENSP00000226574	0	0	0	0	0.065	0.261	0.9	0.525	0.962
ALB	SERPINF2	9606.ENSP00000295897	9606.ENSP00000321853	0	0	0	0	0.355	0	0.9	0.471	0.962
APOO	SAMM50	9606.ENSP00000368528	9606.ENSP00000345445	0	0	0	0	0.139	0	0.9	0.601	0.962
CLU	VEGFA	9606.ENSP00000315130	9606.ENSP00000478570	0	0	0	0	0	0.379	0.9	0.44	0.962
COPS3	CUL1	9606.ENSP00000268717	9606.ENSP00000326804	0	0	0	0	0.063	0.362	0.9	0.447	0.962
DMD	SGCE	9606.ENSP00000354923	9606.ENSP00000398930	0	0	0	0	0.059	0.159	0.9	0.583	0.962
DOK1	LYN	9606.ENSP00000233668	9606.ENSP00000428924	0	0	0	0	0.061	0.41	0.9	0.396	0.962
ERBB2	RHOA	9606.ENSP00000269571	9606.ENSP00000400175	0	0	0	0	0	0.126	0.9	0.607	0.962
HMGCL	HSD17B4	9606.ENSP00000363614	9606.ENSP00000420914	0.049	0	0	0	0.506	0	0.9	0.305	0.962
HNRNPA1	SF3B1	9606.ENSP00000341826	9606.ENSP00000335321	0	0	0	0	0.233	0.305	0.9	0.385	0.962
LAMTOR1	MLST8	9606.ENSP00000278671	9606.ENSP00000456405	0	0	0	0	0.064	0	0.9	0.635	0.962
MAP2K6	TAB1	9606.ENSP00000468348	9606.ENSP00000216160	0	0	0	0	0.064	0.082	0.9	0.61	0.962
MLLT4	MRAS	9606.ENSP00000375960	9606.ENSP00000289104	0	0	0	0	0	0.525	0.8	0.635	0.962
MOGS	STT3A	9606.ENSP00000233616	9606.ENSP00000376472	0	0	0	0	0.173	0	0.9	0.584	0.962
NEDD4L	UBE2E2	9606.ENSP00000383199	9606.ENSP00000379931	0	0	0	0	0.06	0.512	0.9	0.27	0.962
SEC16B	SEC24A	9606.ENSP00000308339	9606.ENSP00000381823	0	0	0	0	0.17	0.195	0.9	0.509	0.962
SF3B1	U2SURP	9606.ENSP00000335321	9606.ENSP00000418563	0	0	0	0	0.465	0	0.9	0.35	0.962
SF3B1	TFIP11	9606.ENSP00000335321	9606.ENSP00000384421	0	0	0	0	0.236	0	0.9	0.552	0.962
SRRM1	SRSF1	9606.ENSP00000326261	9606.ENSP00000258962	0	0	0	0	0.171	0.185	0.9	0.503	0.962
STX16	VPS51	9606.ENSP00000360183	9606.ENSP00000279281	0	0	0	0	0.068	0	0.9	0.627	0.962
TRIP12	UBE2A	9606.ENSP00000373696	9606.ENSP00000360613	0	0	0	0	0.118	0.188	0.9	0.533	0.962
AAK1	EPS15L1	9606.ENSP00000386456	9606.ENSP00000393313	0	0	0	0	0.109	0.155	0.9	0.545	0.961
ACO2	HSPA9	9606.ENSP00000216254	9606.ENSP00000297185	0	0	0	0	0.105	0.126	0.9	0.57	0.961
ADD3	DMTN	9606.ENSP00000348381	9606.ENSP00000427866	0	0	0	0	0.061	0	0.9	0.625	0.961
DLG1	EPB41L1	9606.ENSP00000345731	9606.ENSP00000337168	0	0	0	0	0	0.133	0.9	0.587	0.961
ECSIT	NDUFAF7	9606.ENSP00000270517	9606.ENSP00000002125	0	0	0	0	0.103	0	0.9	0.603	0.961
HMGCL	HMGCS1	9606.ENSP00000363614	9606.ENSP00000322706	0	0	0	0	0.059	0	0.9	0.626	0.961
HNRNPA1	RBM14	9606.ENSP00000341826	9606.ENSP00000311747	0	0	0	0.571	0.941	0.274	0	0.34	0.961
HSPA9	SAMM50	9606.ENSP00000297185	9606.ENSP00000345445	0	0	0	0	0	0.059	0.9	0.62	0.961
IFT43	IFT88	9606.ENSP00000238628	9606.ENSP00000323580	0	0	0	0	0	0	0.9	0.63	0.961
MCF2L	RHOA	9606.ENSP00000440374	9606.ENSP00000400175	0	0	0	0	0	0.46	0.9	0.345	0.961
MDM2	PPP2R4	9606.ENSP00000258149	9606.ENSP00000377036	0	0	0	0	0	0.379	0.9	0.423	0.961
NUP35	UBE2I	9606.ENSP00000295119	9606.ENSP00000348056	0	0	0	0	0.154	0.523	0.9	0.156	0.961
PTGES2	TBXAS1	9606.ENSP00000345341	9606.ENSP00000389414	0	0	0	0	0	0	0.9	0.635	0.961
ACAA2	ACOX1	9606.ENSP00000285093	9606.ENSP00000293217	0.055	0	0	0	0.158	0	0.9	0.565	0.96
ACADM	ALDH6A1	9606.ENSP00000359871	9606.ENSP00000450436	0	0	0	0	0.148	0	0.9	0.567	0.96
ACTL6A	MORF4L2	9606.ENSP00000397552	9606.ENSP00000394417	0	0	0	0	0.127	0.451	0.9	0.272	0.96
AFMID	CCBL2	9606.ENSP00000328938	9606.ENSP00000260508	0	0	0	0	0.085	0	0.9	0.599	0.96
ATP5J2	COX6C	9606.ENSP00000292475	9606.ENSP00000428895	0	0	0	0	0.944	0	0	0.32	0.96
CDK4	CDK7	9606.ENSP00000257904	9606.ENSP00000256443	0	0	0.396	0.859	0.063	0.539	0.9	0.878	0.96
DAB2	EPS15L1	9606.ENSP00000313391	9606.ENSP00000393313	0	0	0	0	0.061	0.372	0.9	0.414	0.96
DNAJC2	HSPA9	9606.ENSP00000368565	9606.ENSP00000297185	0	0	0	0	0.17	0.295	0.9	0.399	0.96
HFE2	TMPRSS6	9606.ENSP00000337014	9606.ENSP00000371211	0	0	0	0	0.064	0.379	0	0.937	0.96
HNRNPA1	MAGOHB	9606.ENSP00000341826	9606.ENSP00000319240	0	0	0	0	0.521	0.053	0.9	0.226	0.96
HSPD1	VDAC1	9606.ENSP00000373620	9606.ENSP00000265333	0	0	0	0	0.219	0.064	0.9	0.519	0.96
IMPA2	INPP1	9606.ENSP00000269159	9606.ENSP00000376142	0.083	0	0	0	0.062	0	0.9	0.594	0.96
MRPL11	MTIF2	9606.ENSP00000308897	9606.ENSP00000263629	0	0	0.205	0	0.116	0.394	0.9	0.222	0.96
NEDD9	PXN	9606.ENSP00000368759	9606.ENSP00000267257	0	0	0	0	0.061	0.827	0	0.773	0.96
NOP2	RRP8	9606.ENSP00000371858	9606.ENSP00000254605	0	0	0	0	0.844	0.054	0	0.753	0.96
NR3C1	UBE2I	9606.ENSP00000231509	9606.ENSP00000348056	0	0	0	0	0	0.465	0.9	0.314	0.96
RALGDS	RAP1B	9606.ENSP00000361120	9606.ENSP00000250559	0	0	0	0	0	0.528	0.8	0.614	0.96
RPS6KA3	TSC2	9606.ENSP00000368884	9606.ENSP00000219476	0	0	0	0	0.055	0	0.8	0.809	0.96
APTX	XRCC1	9606.ENSP00000400806	9606.ENSP00000262887	0	0	0	0	0	0.525	0	0.917	0.959
ARHGEF7	RHOA	9606.ENSP00000364893	9606.ENSP00000400175	0	0	0	0	0.042	0.131	0.9	0.568	0.959
DDX5	HNRNPR	9606.ENSP00000225792	9606.ENSP00000363745	0	0	0	0	0.192	0.363	0.9	0.302	0.959
DDX5	SF3B1	9606.ENSP00000225792	9606.ENSP00000335321	0	0	0	0	0.432	0.185	0.9	0.232	0.959
ERCC1	MRE11A	9606.ENSP00000013807	9606.ENSP00000325863	0	0	0	0	0	0.157	0.9	0.554	0.959
G6PD	PKM	9606.ENSP00000377192	9606.ENSP00000320171	0.167	0	0	0	0.144	0	0.8	0.749	0.959
HAUS8	NEDD1	9606.ENSP00000253669	9606.ENSP00000451211	0	0	0	0	0	0	0.9	0.613	0.959
HNRNPA1	RNPS1	9606.ENSP00000341826	9606.ENSP00000457723	0	0	0	0	0.369	0.185	0.9	0.312	0.959
HNRNPR	RBM14	9606.ENSP00000363745	9606.ENSP00000311747	0	0	0	0.549	0.938	0.266	0	0.37	0.959
NEDD4L	TSC22D3	9606.ENSP00000383199	9606.ENSP00000361458	0	0	0	0	0	0.429	0.9	0.348	0.959
RBM5	TFIP11	9606.ENSP00000343054	9606.ENSP00000384421	0	0	0	0	0.187	0.123	0.9	0.503	0.959
SF3B1	TRA2B	9606.ENSP00000335321	9606.ENSP00000416959	0	0	0	0	0.203	0.427	0.9	0.215	0.959
SLC3A2	SLC7A9	9606.ENSP00000367123	9606.ENSP00000023064	0	0	0	0	0.058	0.11	0.9	0.577	0.959
TSC2	YWHAZ	9606.ENSP00000219476	9606.ENSP00000379287	0	0	0	0	0	0.472	0.9	0.294	0.959
ACLY	ACO1	9606.ENSP00000253792	9606.ENSP00000309477	0.079	0	0	0	0.113	0.134	0.9	0.504	0.958
ACO2	HSPD1	9606.ENSP00000216254	9606.ENSP00000373620	0	0	0	0	0.129	0.079	0.9	0.542	0.958
AKT1	RALGDS	9606.ENSP00000451828	9606.ENSP00000361120	0	0	0	0	0.095	0.058	0.9	0.572	0.958
ALB	CLU	9606.ENSP00000295897	9606.ENSP00000315130	0	0	0	0	0.085	0	0.9	0.584	0.958
ALB	IGF2	9606.ENSP00000295897	9606.ENSP00000391826	0	0	0	0	0.231	0	0.9	0.507	0.958
CTNNBL1	SF3B1	9606.ENSP00000355050	9606.ENSP00000335321	0	0	0	0	0.593	0	0.9	0.062	0.958
EPS15L1	PICALM	9606.ENSP00000393313	9606.ENSP00000377015	0	0	0	0	0.063	0.262	0.9	0.469	0.958
FNTA	GGPS1	9606.ENSP00000303423	9606.ENSP00000282841	0	0	0	0	0.121	0	0.9	0.56	0.958
IFT172	IFT43	9606.ENSP00000260570	9606.ENSP00000238628	0	0	0	0	0	0	0.9	0.601	0.958
INTS4	VWA9	9606.ENSP00000434466	9606.ENSP00000408429	0	0	0	0	0.12	0.277	0.9	0.422	0.958
MDM2	PML	9606.ENSP00000258149	9606.ENSP00000268058	0	0	0	0	0	0.379	0.9	0.389	0.958
NFKB1	PPARG	9606.ENSP00000226574	9606.ENSP00000287820	0	0	0	0	0.049	0.379	0.9	0.378	0.958
PDPK1	PIK3R1	9606.ENSP00000344220	9606.ENSP00000428056	0	0	0	0	0.061	0	0.9	0.597	0.958
PGM2	RBKS	9606.ENSP00000371393	9606.ENSP00000306817	0.046	0	0	0	0.064	0	0.9	0.592	0.958
SEC61A1	STT3A	9606.ENSP00000243253	9606.ENSP00000376472	0	0	0	0	0.38	0.795	0	0.696	0.958
SLMAP	STRN3	9606.ENSP00000295951	9606.ENSP00000350071	0	0	0	0	0.115	0.881	0	0.635	0.958
TMSB4X	VEGFA	9606.ENSP00000370010	9606.ENSP00000478570	0	0	0	0	0	0	0.9	0.6	0.958
ACAD9	NDUFV1	9606.ENSP00000312618	9606.ENSP00000322450	0	0	0	0	0.132	0	0.9	0.548	0.957
AP2S1	COPZ1	9606.ENSP00000263270	9606.ENSP00000449270	0	0	0	0	0.158	0	0.9	0.535	0.957
CCNC	CDK7	9606.ENSP00000428982	9606.ENSP00000256443	0	0	0	0	0.118	0.367	0.54	0.854	0.957
CCND3	CDKN2A	9606.ENSP00000362082	9606.ENSP00000418915	0	0	0	0	0	0	0.9	0.589	0.957
COPS7B	DCAF11	9606.ENSP00000362710	9606.ENSP00000415556	0	0	0	0	0	0.594	0.9	0	0.957
CTNNBL1	EFTUD2	9606.ENSP00000355050	9606.ENSP00000392094	0	0	0	0	0.555	0	0.9	0.129	0.957
DDX5	SRRM1	9606.ENSP00000225792	9606.ENSP00000326261	0	0	0	0	0.173	0.43	0.9	0.201	0.957
EFTUD2	RNPS1	9606.ENSP00000392094	9606.ENSP00000457723	0	0	0	0	0.298	0.419	0.9	0.073	0.957
EIF4B	RPL13	9606.ENSP00000388806	9606.ENSP00000307889	0	0	0	0	0.583	0	0.9	0.056	0.957
FGA	SERPINA1	9606.ENSP00000306361	9606.ENSP00000416066	0	0	0	0	0.276	0	0.9	0.459	0.957
GDI2	RHOA	9606.ENSP00000369538	9606.ENSP00000400175	0	0	0	0	0.342	0.187	0.9	0.301	0.957
GLI3	IFT88	9606.ENSP00000379258	9606.ENSP00000323580	0	0	0	0	0	0.063	0.9	0.584	0.957
GORASP1	TMED2	9606.ENSP00000313869	9606.ENSP00000262225	0	0	0	0	0.064	0.421	0.9	0.301	0.957
H6PD	PKM	9606.ENSP00000473348	9606.ENSP00000320171	0.344	0	0	0	0.087	0	0.8	0.687	0.957
HSF1	SUMO1	9606.ENSP00000431512	9606.ENSP00000376077	0	0	0	0	0	0.464	0.9	0.266	0.957
NFKB1	NR3C1	9606.ENSP00000226574	9606.ENSP00000231509	0	0	0	0	0.064	0.379	0.9	0.348	0.957
PABPC1	RPS20	9606.ENSP00000313007	9606.ENSP00000429374	0	0	0	0	0.52	0	0.9	0.175	0.957
RNF111	SUMO1	9606.ENSP00000453872	9606.ENSP00000376077	0	0	0	0	0.062	0.361	0.9	0.368	0.957
RPS16	SERBP1	9606.ENSP00000251453	9606.ENSP00000360034	0	0	0	0	0.257	0.944	0	0.053	0.957
ACAA2	HMGCS1	9606.ENSP00000285093	9606.ENSP00000322706	0.093	0	0	0	0.143	0.37	0.9	0.256	0.956
ACADM	ACOX1	9606.ENSP00000359871	9606.ENSP00000293217	0	0	0	0	0.082	0	0.8	0.78	0.956
CAB39	PRKAA1	9606.ENSP00000258418	9606.ENSP00000346148	0	0	0	0	0.062	0.469	0.9	0.236	0.956
CDK7	ERCC1	9606.ENSP00000256443	9606.ENSP00000013807	0	0	0	0	0.082	0	0.9	0.559	0.956
CHMP4A	STAM	9606.ENSP00000324205	9606.ENSP00000366746	0	0	0	0	0.083	0	0.9	0.562	0.956
DLD	SHMT2	9606.ENSP00000205402	9606.ENSP00000333667	0.11	0	0	0	0.082	0.044	0.9	0.524	0.956
EPOR	SHC1	9606.ENSP00000222139	9606.ENSP00000401303	0	0	0	0	0	0.379	0.9	0.349	0.956
ERBB2	VEGFA	9606.ENSP00000269571	9606.ENSP00000478570	0	0	0	0	0	0	0.6	0.895	0.956
ERCC1	RAD17	9606.ENSP00000013807	9606.ENSP00000426191	0	0	0	0	0.066	0	0.9	0.57	0.956
HNRNPA1	PAPOLA	9606.ENSP00000341826	9606.ENSP00000216277	0	0	0	0	0.062	0.475	0.9	0.227	0.956
MDM2	UBE2A	9606.ENSP00000258149	9606.ENSP00000360613	0	0	0	0	0	0.55	0.9	0.119	0.956
NR3C1	SUMO1	9606.ENSP00000231509	9606.ENSP00000376077	0	0	0	0	0	0.408	0.9	0.328	0.956
OASL	STAT2	9606.ENSP00000257570	9606.ENSP00000315768	0	0	0	0	0.222	0.099	0.9	0.45	0.956
PDPK1	PRKCE	9606.ENSP00000344220	9606.ENSP00000306124	0	0	0	0.708	0.063	0.544	0.9	0.271	0.956
SEC24A	TMED2	9606.ENSP00000381823	9606.ENSP00000262225	0	0	0	0	0.129	0.392	0.9	0.279	0.956
ACO1	IDH3B	9606.ENSP00000309477	9606.ENSP00000370223	0.11	0	0	0	0.146	0	0.9	0.482	0.955
BIRC2	TAB1	9606.ENSP00000477613	9606.ENSP00000216160	0	0	0	0	0	0.109	0.9	0.538	0.955
C4BPA	CFI	9606.ENSP00000356037	9606.ENSP00000378130	0	0	0	0	0.14	0	0.9	0.527	0.955
CS	HSPA9	9606.ENSP00000342056	9606.ENSP00000297185	0	0	0	0	0.114	0.066	0.9	0.521	0.955
DLD	SHMT1	9606.ENSP00000205402	9606.ENSP00000318868	0.11	0	0	0	0.063	0	0.9	0.534	0.955
DVL3	RHOA	9606.ENSP00000316054	9606.ENSP00000400175	0	0	0	0	0	0.18	0.9	0.499	0.955
HACL1	PHYH	9606.ENSP00000323811	9606.ENSP00000263038	0.051	0	0	0	0.063	0	0.9	0.557	0.955
HNRNPA1	SYNCRIP	9606.ENSP00000341826	9606.ENSP00000358635	0	0	0	0.584	0.915	0.307	0	0.659	0.955
LUC7L	RBM25	9606.ENSP00000293872	9606.ENSP00000261973	0	0	0	0	0.172	0.757	0	0.797	0.955
MAEA	WDR26	9606.ENSP00000302830	9606.ENSP00000408108	0	0	0	0	0.194	0.724	0	0.814	0.955
MAP1LC3B	MFN2	9606.ENSP00000268607	9606.ENSP00000235329	0	0	0	0	0.101	0.154	0.9	0.482	0.955
MBD1	SUMO1	9606.ENSP00000468785	9606.ENSP00000376077	0	0	0	0	0	0.354	0.9	0.371	0.955
MRE11A	XRCC1	9606.ENSP00000325863	9606.ENSP00000262887	0	0	0	0	0.1	0	0.9	0.544	0.955
PLRG1	TXNL4A	9606.ENSP00000424417	9606.ENSP00000269601	0	0	0	0	0.079	0	0.9	0.555	0.955
AKT1	MAP3K8	9606.ENSP00000451828	9606.ENSP00000263056	0	0	0.321	0.56	0.056	0.384	0.9	0.419	0.954
AP4M1	AP5Z1	9606.ENSP00000352603	9606.ENSP00000297562	0	0	0	0	0.062	0	0.9	0.558	0.954
APOC1	APOC4	9606.ENSP00000465356	9606.ENSP00000468236	0	0	0	0	0.141	0	0.9	0.515	0.954
ATF2	PPARG	9606.ENSP00000264110	9606.ENSP00000287820	0	0	0	0	0	0.098	0.9	0.532	0.954
ATP5J2	COX5A	9606.ENSP00000292475	9606.ENSP00000317780	0	0	0	0	0.898	0.153	0	0.516	0.954
BIRC2	TAB3	9606.ENSP00000477613	9606.ENSP00000368215	0	0	0	0	0.061	0	0.9	0.552	0.954
BIRC5	NUSAP1	9606.ENSP00000301633	9606.ENSP00000453403	0	0	0	0	0.91	0	0	0.517	0.954
CD36	PPARG	9606.ENSP00000399421	9606.ENSP00000287820	0	0	0	0	0.063	0	0.9	0.556	0.954
CEP57	NEDD1	9606.ENSP00000317902	9606.ENSP00000451211	0	0	0	0	0.064	0	0.9	0.55	0.954
CPSF4	PTBP1	9606.ENSP00000292476	9606.ENSP00000349428	0	0	0	0	0.151	0	0.9	0.502	0.954
CUL1	UBE2C	9606.ENSP00000326804	9606.ENSP00000348838	0	0	0	0	0.062	0.194	0.9	0.473	0.954
CUL1	UBE2E2	9606.ENSP00000326804	9606.ENSP00000379931	0	0	0	0	0.184	0.263	0.9	0.328	0.954
FNTB	GGPS1	9606.ENSP00000246166	9606.ENSP00000282841	0	0	0	0	0.064	0.05	0.9	0.547	0.954
FUS	SRSF1	9606.ENSP00000254108	9606.ENSP00000258962	0	0	0	0	0.218	0	0.9	0.461	0.954
IFITM1	XAF1	9606.ENSP00000386187	9606.ENSP00000354822	0	0	0	0	0.325	0	0.9	0.373	0.954
IFNLR1	STAT2	9606.ENSP00000327824	9606.ENSP00000315768	0	0	0	0	0	0	0.9	0.559	0.954
PTBP1	RBM14	9606.ENSP00000349428	9606.ENSP00000311747	0	0	0	0	0.944	0	0	0.221	0.954
RPL24	RSRC1	9606.ENSP00000377640	9606.ENSP00000481697	0.078	0	0	0	0.759	0.735	0	0.313	0.954
ACAD9	NDUFB5	9606.ENSP00000312618	9606.ENSP00000259037	0	0	0	0	0.061	0.537	0.9	0.057	0.953
ACO2	VDAC1	9606.ENSP00000216254	9606.ENSP00000265333	0	0	0	0	0.091	0	0.9	0.524	0.953
ACOX1	HAO2	9606.ENSP00000293217	9606.ENSP00000483507	0.044	0	0	0	0.086	0	0.9	0.529	0.953
AKT1	PPP2R5C	9606.ENSP00000451828	9606.ENSP00000412324	0	0	0	0	0.064	0.349	0.9	0.329	0.953
ALB	NR1H4	9606.ENSP00000295897	9606.ENSP00000447149	0	0	0	0	0.232	0.074	0.9	0.42	0.953
BRSK1	CAB39	9606.ENSP00000310649	9606.ENSP00000258418	0	0	0	0	0	0	0.9	0.556	0.953
CUL4A	UBE2I	9606.ENSP00000364589	9606.ENSP00000348056	0	0	0	0	0	0.194	0.9	0.465	0.953
DCAF11	WDR42A	9606.ENSP00000415556	9606.ENSP00000357052	0	0	0	0	0.061	0.14	0.9	0.491	0.953
EFTUD2	HNRNPR	9606.ENSP00000392094	9606.ENSP00000363745	0	0	0	0	0.438	0.241	0.9	0	0.953
EIF4G1	RPS3	9606.ENSP00000416255	9606.ENSP00000278572	0	0	0	0	0.18	0	0.9	0.474	0.953
FBXW7	RNF7	9606.ENSP00000281708	9606.ENSP00000273480	0	0	0	0	0	0.301	0.9	0.387	0.953
GHR	PIK3R1	9606.ENSP00000483403	9606.ENSP00000428056	0	0	0	0	0	0.336	0.9	0.351	0.953
MAGOHB	PTBP1	9606.ENSP00000319240	9606.ENSP00000349428	0	0	0	0	0.422	0	0.9	0.266	0.953
NOL6	RPS3	9606.ENSP00000297990	9606.ENSP00000278572	0	0	0	0	0.093	0	0.9	0.523	0.953
PACSIN3	TRIP10	9606.ENSP00000440945	9606.ENSP00000320117	0	0	0	0	0.152	0	0.9	0.498	0.953
PML	TRIM5	9606.ENSP00000268058	9606.ENSP00000369373	0	0	0	0	0.05	0	0.9	0.547	0.953
PRMT5	SMARCA2	9606.ENSP00000319169	9606.ENSP00000265773	0	0	0	0	0.061	0.321	0.9	0.363	0.953
RHOA	RHPN2	9606.ENSP00000400175	9606.ENSP00000254260	0	0	0	0	0	0.393	0.9	0.293	0.953
RHOA	TLN1	9606.ENSP00000400175	9606.ENSP00000316029	0	0	0	0	0.082	0.124	0.9	0.485	0.953
RNF14	UBE2E2	9606.ENSP00000378028	9606.ENSP00000379931	0	0	0	0	0.051	0.391	0.9	0.293	0.953
RPS15A	TPT1	9606.ENSP00000318646	9606.ENSP00000477781	0	0	0	0	0.944	0	0	0.195	0.953
SEC61A1	SRP72	9606.ENSP00000243253	9606.ENSP00000342181	0	0	0	0	0.061	0.082	0.9	0.52	0.953
SF3A1	U2SURP	9606.ENSP00000215793	9606.ENSP00000418563	0	0	0	0.543	0.232	0.393	0.9	0.221	0.953
ACAA2	HMGCL	9606.ENSP00000285093	9606.ENSP00000363614	0.049	0	0	0	0.237	0	0.9	0.422	0.952
AKT1	S1PR3	9606.ENSP00000451828	9606.ENSP00000365006	0	0	0	0	0	0	0.9	0.543	0.952
ALB	SERPIND1	9606.ENSP00000295897	9606.ENSP00000215727	0	0	0	0	0.349	0	0.9	0.323	0.952
ANAPC11	FBXW7	9606.ENSP00000349957	9606.ENSP00000281708	0	0	0	0	0	0.261	0.9	0.41	0.952
ATP5G3	COX5A	9606.ENSP00000284727	9606.ENSP00000317780	0	0	0	0	0.885	0.261	0	0.477	0.952
CNOT8	PABPC1	9606.ENSP00000430493	9606.ENSP00000313007	0	0	0	0	0.064	0.308	0.9	0.359	0.952
COPS3	FBXL5	9606.ENSP00000268717	9606.ENSP00000344866	0	0	0	0	0.062	0.537	0.9	0	0.952
CYLD	TAB3	9606.ENSP00000392025	9606.ENSP00000368215	0	0	0	0	0.061	0	0.9	0.537	0.952
FMR1	FXR1	9606.ENSP00000359506	9606.ENSP00000350170	0	0	0	0.946	0.062	0.756	0.8	0.847	0.952
KRI1	NOL6	9606.ENSP00000320917	9606.ENSP00000297990	0	0	0	0	0.827	0	0.54	0.455	0.952
NADK	NNT	9606.ENSP00000367890	9606.ENSP00000264663	0.045	0	0	0	0.055	0	0.9	0.538	0.952
PCM1	SDCCAG8	9606.ENSP00000327077	9606.ENSP00000355499	0	0	0	0	0.062	0	0.9	0.532	0.952
POLH	RCHY1	9606.ENSP00000361310	9606.ENSP00000321239	0	0	0	0	0.05	0.379	0.9	0.288	0.952
POLR1C	TAF1C	9606.ENSP00000361465	9606.ENSP00000455265	0	0	0	0	0	0	0.9	0.541	0.952
RNF4	UBE2A	9606.ENSP00000426503	9606.ENSP00000360613	0	0	0	0	0.061	0.401	0.9	0.261	0.952
RPS9	SERBP1	9606.ENSP00000302896	9606.ENSP00000360034	0	0	0	0	0.163	0.945	0	0	0.952
SDHD	SUCLA2	9606.ENSP00000364699	9606.ENSP00000367923	0	0	0	0	0.181	0	0.9	0.465	0.952
SMAD7	TAB1	9606.ENSP00000262158	9606.ENSP00000216160	0	0	0	0	0.062	0.379	0.9	0.283	0.952
SRRM1	TRA2B	9606.ENSP00000326261	9606.ENSP00000416959	0	0	0	0	0.137	0	0.9	0.495	0.952
ACOX1	DECR2	9606.ENSP00000293217	9606.ENSP00000219481	0.042	0	0	0	0.174	0.054	0.9	0.453	0.951
AKT1	YWHAE	9606.ENSP00000451828	9606.ENSP00000264335	0	0	0	0	0.083	0.264	0.9	0.368	0.951
BRF2	POLR2E	9606.ENSP00000220659	9606.ENSP00000478303	0	0	0	0	0.064	0.413	0.9	0.222	0.951
C1D	RPL34	9606.ENSP00000348107	9606.ENSP00000378163	0	0	0	0	0.064	0.413	0.9	0.223	0.951
CAPZA2	DCTN3	9606.ENSP00000354947	9606.ENSP00000259632	0	0	0	0	0.053	0.519	0.9	0.062	0.951
CCNG1	PPP2R4	9606.ENSP00000344635	9606.ENSP00000377036	0	0	0	0	0	0.379	0.9	0.282	0.951
CKAP2	NUSAP1	9606.ENSP00000367276	9606.ENSP00000453403	0	0	0	0	0.929	0	0	0.344	0.951
CLU	SERPINA1	9606.ENSP00000315130	9606.ENSP00000416066	0	0	0	0	0.061	0	0.9	0.528	0.951
DCTN1	SPTBN1	9606.ENSP00000354791	9606.ENSP00000349259	0	0	0	0	0.075	0.505	0.9	0.056	0.951
HERC2	TRIM36	9606.ENSP00000261609	9606.ENSP00000282369	0	0	0	0	0.061	0.054	0.9	0.515	0.951
LYN	PXN	9606.ENSP00000428924	9606.ENSP00000267257	0	0	0	0	0.061	0.11	0.9	0.491	0.951
MLLT4	RRAS2	9606.ENSP00000375960	9606.ENSP00000256196	0	0	0	0	0	0.678	0.8	0.31	0.951
PXN	VEGFA	9606.ENSP00000267257	9606.ENSP00000478570	0	0	0	0	0	0	0.9	0.538	0.951
RANBP10	WDR26	9606.ENSP00000316589	9606.ENSP00000408108	0	0	0	0	0.147	0.838	0	0.677	0.951
SMARCC2	SS18	9606.ENSP00000267064	9606.ENSP00000414516	0	0	0	0	0.063	0.84	0.36	0.558	0.951
TRIP12	UBE2F	9606.ENSP00000373696	9606.ENSP00000478474	0	0	0	0	0	0.08	0.9	0.51	0.951
ALDOC	PKM	9606.ENSP00000226253	9606.ENSP00000320171	0.125	0.002	0	0	0.208	0.116	0.8	0.656	0.95
AP2S1	AP4M1	9606.ENSP00000263270	9606.ENSP00000352603	0	0	0	0	0.077	0.26	0.9	0.361	0.95
B4GALT1	CDK11A	9606.ENSP00000369055	9606.ENSP00000384442	0	0	0	0	0	0.379	0.9	0.268	0.95
BIRC2	USP19	9606.ENSP00000477613	9606.ENSP00000401197	0	0	0	0	0.056	0.379	0.9	0.25	0.95
CCND3	CDK7	9606.ENSP00000362082	9606.ENSP00000256443	0	0	0	0	0.062	0.072	0.9	0.503	0.95
CSNK1D	NOB1	9606.ENSP00000324464	9606.ENSP00000268802	0	0	0	0	0.099	0.406	0.9	0.179	0.95
CUL1	GLI3	9606.ENSP00000326804	9606.ENSP00000379258	0	0	0	0	0.061	0.268	0.9	0.365	0.95
DDX5	MAGOHB	9606.ENSP00000225792	9606.ENSP00000319240	0	0	0	0	0.081	0.298	0.9	0.322	0.95
FBXL5	HERC2	9606.ENSP00000344866	9606.ENSP00000261609	0	0	0	0	0	0.305	0.9	0.348	0.95
FBXO4	FBXW7	9606.ENSP00000281623	9606.ENSP00000281708	0	0	0	0	0	0	0.9	0.523	0.95
GORASP1	SEC24C	9606.ENSP00000313869	9606.ENSP00000343405	0	0	0	0	0.082	0.186	0.9	0.413	0.95
HTATSF1	SF3B1	9606.ENSP00000442699	9606.ENSP00000335321	0	0	0	0	0.103	0.734	0.54	0.601	0.95
ITIH2	SERPINA1	9606.ENSP00000351190	9606.ENSP00000416066	0	0	0	0	0.273	0	0.9	0.374	0.95
JAK3	PIK3R1	9606.ENSP00000391676	9606.ENSP00000428056	0	0	0	0	0	0.438	0.9	0.195	0.95
MYH9	RHOA	9606.ENSP00000216181	9606.ENSP00000400175	0	0	0	0	0.079	0.169	0.9	0.428	0.95
NDUFAF7	NDUFS1	9606.ENSP00000002125	9606.ENSP00000392709	0.068	0	0.264	0	0.092	0	0.9	0.321	0.95
PCM1	RAB8A	9606.ENSP00000327077	9606.ENSP00000300935	0	0	0	0	0	0	0.9	0.527	0.95
PTPN2	SHC1	9606.ENSP00000311857	9606.ENSP00000401303	0	0	0	0	0	0.393	0.9	0.25	0.95
RAP1A	YWHAZ	9606.ENSP00000358723	9606.ENSP00000379287	0	0	0	0	0.062	0.463	0.9	0.129	0.95
RBM5	SF3B1	9606.ENSP00000343054	9606.ENSP00000335321	0	0	0	0	0.285	0	0.9	0.359	0.95
SUMO1	UBE2A	9606.ENSP00000376077	9606.ENSP00000360613	0	0	0	0	0.108	0.267	0.9	0.329	0.95
ACTL6A	EPC1	9606.ENSP00000397552	9606.ENSP00000263062	0	0	0	0	0.061	0.434	0.9	0.168	0.949
ATP5G3	COX6C	9606.ENSP00000284727	9606.ENSP00000428895	0	0	0	0	0.918	0	0	0.409	0.949
CCNL1	CDK4	9606.ENSP00000295926	9606.ENSP00000257904	0	0	0	0	0.051	0.883	0.54	0.131	0.949
CDC16	CUL1	9606.ENSP00000353549	9606.ENSP00000326804	0	0	0	0	0.127	0	0.9	0.463	0.949
CDK4	CUL1	9606.ENSP00000257904	9606.ENSP00000326804	0	0	0	0	0.064	0.157	0.9	0.433	0.949
CHMP4A	VPS37A	9606.ENSP00000324205	9606.ENSP00000318629	0	0	0	0	0.067	0	0.9	0.5	0.949
CUL1	UBE2I	9606.ENSP00000326804	9606.ENSP00000348056	0	0	0	0	0.051	0.194	0.9	0.415	0.949
EPS15L1	STAM	9606.ENSP00000393313	9606.ENSP00000366746	0	0	0	0	0.064	0.194	0.9	0.411	0.949
HERC2	UBR4	9606.ENSP00000261609	9606.ENSP00000364403	0	0	0	0	0.112	0.171	0.9	0.395	0.949
HNRNPR	RNPS1	9606.ENSP00000363745	9606.ENSP00000457723	0	0	0	0	0.357	0	0.9	0.273	0.949
NDUFAF3	NDUFV1	9606.ENSP00000323076	9606.ENSP00000322450	0	0	0	0	0.213	0	0.9	0.411	0.949
PAPOLA	SRRM1	9606.ENSP00000216277	9606.ENSP00000326261	0	0	0	0	0.144	0	0.9	0.459	0.949
POLH	RAD51C	9606.ENSP00000361310	9606.ENSP00000336701	0.07	0	0	0	0.063	0.301	0.9	0.292	0.949
PPARG	UBE2I	9606.ENSP00000287820	9606.ENSP00000348056	0	0	0	0	0	0.465	0.9	0.138	0.949
RNF111	UBE2F	9606.ENSP00000453872	9606.ENSP00000478474	0	0	0	0	0	0	0.9	0.518	0.949
SERPINA1	SERPINF2	9606.ENSP00000416066	9606.ENSP00000321853	0	0	0.447	0.701	0.297	0	0.9	0.727	0.949
SF3A1	SRRM1	9606.ENSP00000215793	9606.ENSP00000326261	0	0	0	0	0.408	0	0.9	0.212	0.949
ACTR10	DYNC1I1	9606.ENSP00000254286	9606.ENSP00000320130	0	0	0	0	0.081	0.268	0.9	0.329	0.948
AKT1	PPP2R5D	9606.ENSP00000451828	9606.ENSP00000417963	0	0	0	0	0.064	0.349	0.9	0.256	0.948
ANAPC11	UBE2F	9606.ENSP00000349957	9606.ENSP00000478474	0	0	0	0	0.064	0.412	0.9	0.179	0.948
AP2M1	DAB2	9606.ENSP00000292807	9606.ENSP00000313391	0	0	0	0	0	0.328	0.9	0.298	0.948
ARAF	RRAS2	9606.ENSP00000290277	9606.ENSP00000256196	0	0	0	0	0	0.602	0.8	0.405	0.948
CASP7	CASP9	9606.ENSP00000358327	9606.ENSP00000330237	0	0	0	0.71	0	0.332	0.9	0.894	0.948
CCNG1	PPP2R5C	9606.ENSP00000344635	9606.ENSP00000412324	0	0	0	0	0	0.489	0.9	0.068	0.948
CPSF4	SSU72	9606.ENSP00000292476	9606.ENSP00000291386	0	0	0	0	0.127	0.692	0.6	0.574	0.948
DBNL	MAP4K3	9606.ENSP00000417653	9606.ENSP00000263881	0	0	0	0	0	0	0	0.948	0.948
ERCC1	PARP2	9606.ENSP00000013807	9606.ENSP00000250416	0	0	0	0	0.062	0	0.9	0.493	0.948
GCLC	GGT1	9606.ENSP00000229416	9606.ENSP00000383232	0	0	0	0	0.063	0	0.9	0.492	0.948
GNB1	RHOA	9606.ENSP00000481878	9606.ENSP00000400175	0	0	0	0	0.153	0.182	0.9	0.346	0.948
HNRNPR	SF3A1	9606.ENSP00000363745	9606.ENSP00000215793	0	0	0	0	0.172	0.305	0.9	0.21	0.948
KAT5	UBE2I	9606.ENSP00000340330	9606.ENSP00000348056	0	0	0	0	0.061	0.342	0.9	0.269	0.948
KIFC2	KLC2	9606.ENSP00000301332	9606.ENSP00000399403	0	0	0	0	0.253	0.088	0.9	0.328	0.948
RPS3	TPT1	9606.ENSP00000278572	9606.ENSP00000477781	0	0	0	0	0.946	0	0	0.08	0.948
SF3A1	TRA2B	9606.ENSP00000215793	9606.ENSP00000416959	0	0	0	0	0.156	0.261	0.9	0.273	0.948
ANXA1	ANXA2	9606.ENSP00000366109	9606.ENSP00000346032	0	0	0	0.938	0.47	0	0.9	0.851	0.947
ASB8	TCEB1	9606.ENSP00000320893	9606.ENSP00000478121	0	0	0	0	0	0.418	0.9	0.173	0.947
C1D	RPL8	9606.ENSP00000348107	9606.ENSP00000262584	0	0	0	0	0.064	0.413	0.9	0.159	0.947
CAPRIN1	G3BP1	9606.ENSP00000340329	9606.ENSP00000377681	0	0	0	0	0.237	0.379	0	0.897	0.947
CLU	SERPING1	9606.ENSP00000315130	9606.ENSP00000278407	0	0	0	0	0.098	0	0.9	0.462	0.947
EFTUD2	PPIL4	9606.ENSP00000392094	9606.ENSP00000253329	0	0	0.22	0	0.126	0.283	0.9	0.086	0.947
FUS	SRRM1	9606.ENSP00000254108	9606.ENSP00000326261	0	0	0	0	0.149	0.294	0.9	0.235	0.947
GDI2	MON1B	9606.ENSP00000369538	9606.ENSP00000248248	0	0	0	0	0.062	0.261	0.9	0.331	0.947
GLI3	IFT172	9606.ENSP00000379258	9606.ENSP00000260570	0	0	0	0	0.05	0	0.9	0.491	0.947
GUSB	HEXB	9606.ENSP00000302728	9606.ENSP00000261416	0.167	0	0	0	0.107	0	0.9	0.374	0.947
HNRNPR	MAGOHB	9606.ENSP00000363745	9606.ENSP00000319240	0	0	0	0	0.453	0	0.9	0.112	0.947
INTS10	VWA9	9606.ENSP00000381064	9606.ENSP00000408429	0	0	0	0	0.217	0.259	0.9	0.194	0.947
MAGOHB	POLR2H	9606.ENSP00000319240	9606.ENSP00000415536	0	0	0	0	0.343	0	0.9	0.268	0.947
MID1	PML	9606.ENSP00000312678	9606.ENSP00000268058	0	0	0	0	0	0	0.9	0.491	0.947
NCK1	PIK3R1	9606.ENSP00000417273	9606.ENSP00000428056	0	0	0	0	0	0.305	0.9	0.309	0.947
NEDD4L	RNF111	9606.ENSP00000383199	9606.ENSP00000453872	0	0	0	0	0.063	0.054	0.9	0.477	0.947
NR3C1	SMARCE1	9606.ENSP00000231509	9606.ENSP00000323967	0	0	0	0	0	0.377	0.9	0.227	0.947
POLR1C	SNAPC5	9606.ENSP00000361465	9606.ENSP00000319597	0	0	0	0	0	0	0.9	0.497	0.947
SHC1	VEGFA	9606.ENSP00000401303	9606.ENSP00000478570	0	0	0	0	0	0	0.9	0.494	0.947
ATP5H	NDUFB5	9606.ENSP00000301587	9606.ENSP00000259037	0	0	0	0	0.927	0	0	0.295	0.946
CTNNBL1	SF3A1	9606.ENSP00000355050	9606.ENSP00000215793	0	0	0	0	0.477	0	0.9	0.056	0.946
DCTN3	DCTN5	9606.ENSP00000259632	9606.ENSP00000300087	0	0	0	0	0.086	0	0.9	0.466	0.946
DMD	TPM1	9606.ENSP00000354923	9606.ENSP00000351022	0	0	0	0	0.063	0.185	0.9	0.383	0.946
GORASP1	SEC24A	9606.ENSP00000313869	9606.ENSP00000381823	0	0	0	0	0.061	0.266	0.9	0.32	0.946
HNRNPA1	SF3A1	9606.ENSP00000341826	9606.ENSP00000215793	0	0	0	0	0.165	0.261	0.9	0.239	0.946
HSPA9	IMMT	9606.ENSP00000297185	9606.ENSP00000387262	0	0	0	0	0.219	0.064	0.9	0.355	0.946
IL4R	SHC1	9606.ENSP00000379111	9606.ENSP00000401303	0	0	0	0	0.062	0.379	0.9	0.185	0.946
KLHL12	SEC24C	9606.ENSP00000356230	9606.ENSP00000343405	0	0	0	0	0.061	0	0.9	0.477	0.946
MAGOHB	PABPC1	9606.ENSP00000319240	9606.ENSP00000313007	0	0	0	0	0.105	0	0.9	0.454	0.946
NDUFAF3	NDUFS1	9606.ENSP00000323076	9606.ENSP00000392709	0	0	0	0	0.075	0	0.9	0.466	0.946
NOB1	RPS20	9606.ENSP00000268802	9606.ENSP00000429374	0	0	0	0	0.092	0	0.9	0.458	0.946
SMARCA2	SS18	9606.ENSP00000265773	9606.ENSP00000414516	0	0	0	0	0.061	0.86	0.36	0.441	0.946
SRSF1	U2SURP	9606.ENSP00000258962	9606.ENSP00000418563	0	0	0	0	0.331	0	0.9	0.265	0.946
ACOX1	BAAT	9606.ENSP00000293217	9606.ENSP00000259407	0	0	0	0	0.061	0	0.9	0.461	0.945
AKT1	GNB1	9606.ENSP00000451828	9606.ENSP00000481878	0	0	0	0	0.077	0.345	0.9	0.21	0.945
AP1M1	PICALM	9606.ENSP00000388996	9606.ENSP00000377015	0	0	0	0	0	0	0.9	0.481	0.945
AP2A1	GAPVD1	9606.ENSP00000351926	9606.ENSP00000377664	0	0	0	0	0.094	0.413	0.9	0.088	0.945
AP5Z1	ZFYVE26	9606.ENSP00000297562	9606.ENSP00000251119	0	0	0	0	0.137	0	0	0.938	0.945
CDC16	RNF7	9606.ENSP00000353549	9606.ENSP00000273480	0	0	0	0	0.049	0.343	0.9	0.228	0.945
CDK4	MLH1	9606.ENSP00000257904	9606.ENSP00000231790	0	0.012	0	0	0.108	0.064	0.9	0.423	0.945
CDKN2A	PIK3R1	9606.ENSP00000418915	9606.ENSP00000428056	0	0	0	0	0	0	0.9	0.474	0.945
CHCHD4	CMC2	9606.ENSP00000295767	9606.ENSP00000219400	0	0	0	0	0.079	0	0.9	0.458	0.945
CHMP4A	MVB12A	9606.ENSP00000324205	9606.ENSP00000324810	0	0	0	0	0.055	0.103	0.9	0.427	0.945
CSNK1D	RPS3	9606.ENSP00000324464	9606.ENSP00000278572	0	0	0	0	0.064	0.133	0.9	0.411	0.945
CUL1	UBE2A	9606.ENSP00000326804	9606.ENSP00000360613	0	0	0	0	0.096	0.194	0.9	0.339	0.945
CUL4A	ERCC1	9606.ENSP00000364589	9606.ENSP00000013807	0	0	0	0	0.064	0.05	0.9	0.459	0.945
DDB2	RNF111	9606.ENSP00000256996	9606.ENSP00000453872	0	0	0	0	0	0.124	0.9	0.432	0.945
FUS	HNRNPR	9606.ENSP00000254108	9606.ENSP00000363745	0	0	0	0	0.191	0	0.9	0.383	0.945
FUS	PCBP2	9606.ENSP00000254108	9606.ENSP00000352438	0	0	0	0	0.115	0.117	0.9	0.385	0.945
HSF1	YWHAE	9606.ENSP00000431512	9606.ENSP00000264335	0	0	0	0	0	0.454	0.9	0.084	0.945
IFT88	SUFU	9606.ENSP00000323580	9606.ENSP00000358918	0	0	0	0	0	0	0.9	0.476	0.945
IRF3	OASL	9606.ENSP00000471896	9606.ENSP00000257570	0	0	0	0	0	0	0.9	0.474	0.945
IRF3	OAS2	9606.ENSP00000471896	9606.ENSP00000342278	0	0	0	0	0.046	0	0.9	0.479	0.945
LYN	VAV2	9606.ENSP00000428924	9606.ENSP00000360916	0	0	0	0	0.061	0.177	0.9	0.378	0.945
NDUFAF7	NDUFB8	9606.ENSP00000002125	9606.ENSP00000299166	0	0	0	0	0.087	0	0.9	0.45	0.945
NMNAT3	NNT	9606.ENSP00000340523	9606.ENSP00000264663	0	0	0	0	0.064	0	0.9	0.469	0.945
NOL6	POLR1B	9606.ENSP00000297990	9606.ENSP00000444136	0	0	0	0	0.897	0	0	0.49	0.945
PABPC1	RPS26	9606.ENSP00000313007	9606.ENSP00000348849	0	0	0	0	0.451	0	0.9	0.091	0.945
PAPOLA	RNPS1	9606.ENSP00000216277	9606.ENSP00000457723	0	0	0	0	0.064	0.313	0.9	0.247	0.945
PDPK1	RALGDS	9606.ENSP00000344220	9606.ENSP00000361120	0	0	0	0	0	0.379	0.9	0.189	0.945
RHOA	S1PR3	9606.ENSP00000400175	9606.ENSP00000365006	0	0	0	0	0	0	0.9	0.473	0.945
RNF4	UBE2E2	9606.ENSP00000426503	9606.ENSP00000379931	0	0	0	0	0.062	0.394	0.9	0.157	0.945
SUMO1	UBE2E2	9606.ENSP00000376077	9606.ENSP00000379931	0	0	0	0	0.061	0.267	0.9	0.306	0.945
UBE2A	UBR4	9606.ENSP00000360613	9606.ENSP00000364403	0	0	0	0	0.063	0.145	0.9	0.402	0.945
ACO2	HSCB	9606.ENSP00000216254	9606.ENSP00000216027	0	0	0	0	0	0.118	0.9	0.421	0.944
ACOX1	HMGCL	9606.ENSP00000293217	9606.ENSP00000363614	0.05	0	0	0	0.064	0	0.9	0.451	0.944
ANXA2	SDCBP	9606.ENSP00000346032	9606.ENSP00000260130	0	0	0	0	0.078	0	0.9	0.442	0.944
ARHGEF7	NCK1	9606.ENSP00000364893	9606.ENSP00000417273	0	0	0	0.578	0.061	0.342	0.9	0.425	0.944
CSNK2A1	DVL3	9606.ENSP00000217244	9606.ENSP00000316054	0	0	0	0	0.061	0.409	0.9	0.123	0.944
CTPS2	POLR1B	9606.ENSP00000401264	9606.ENSP00000444136	0	0	0	0	0.783	0.19	0.65	0.2	0.944
CYP2B6	CYP3A5	9606.ENSP00000324648	9606.ENSP00000222982	0	0	0.444	0.646	0.128	0	0.9	0.811	0.944
EFTUD2	RBM25	9606.ENSP00000392094	9606.ENSP00000261973	0	0	0	0	0.291	0.731	0	0.732	0.944
ERCC1	RAD9A	9606.ENSP00000013807	9606.ENSP00000311360	0	0	0	0	0.062	0	0.9	0.454	0.944
HACL1	HAO2	9606.ENSP00000323811	9606.ENSP00000483507	0.142	0	0	0	0.064	0	0.9	0.393	0.944
HNRNPA1	PLRG1	9606.ENSP00000341826	9606.ENSP00000424417	0	0	0	0	0.144	0.349	0.9	0.128	0.944
HNRNPR	SF3B1	9606.ENSP00000363745	9606.ENSP00000335321	0	0	0	0	0.265	0.292	0.9	0.064	0.944
LYN	RHOA	9606.ENSP00000428924	9606.ENSP00000400175	0	0	0	0	0	0.16	0.9	0.397	0.944
MRE11A	RAD9A	9606.ENSP00000325863	9606.ENSP00000311360	0	0	0	0	0.077	0.185	0.9	0.355	0.944
MRE11A	POLH	9606.ENSP00000325863	9606.ENSP00000361310	0.073	0	0	0	0.109	0	0.9	0.407	0.944
NABP1	VWA9	9606.ENSP00000403683	9606.ENSP00000408429	0	0	0	0	0.052	0	0.9	0.465	0.944
NEDD1	PCM1	9606.ENSP00000451211	9606.ENSP00000327077	0	0	0	0	0.065	0.101	0.9	0.421	0.944
OAS2	TRIM5	9606.ENSP00000342278	9606.ENSP00000369373	0	0	0	0	0.159	0	0.9	0.398	0.944
PIK3R1	YWHAZ	9606.ENSP00000428056	9606.ENSP00000379287	0	0	0	0	0	0.379	0.9	0.171	0.944
PTBP1	SF3A1	9606.ENSP00000349428	9606.ENSP00000215793	0	0	0	0	0.263	0	0.9	0.312	0.944
PTBP1	RNPS1	9606.ENSP00000349428	9606.ENSP00000457723	0	0	0	0	0.343	0	0.9	0.215	0.944
RALGDS	RRAS2	9606.ENSP00000361120	9606.ENSP00000256196	0	0	0	0	0	0.573	0.8	0.396	0.944
RBM25	SF3A1	9606.ENSP00000261973	9606.ENSP00000215793	0	0	0	0	0.57	0.733	0	0.554	0.944
RHOA	SHC1	9606.ENSP00000400175	9606.ENSP00000401303	0	0	0	0	0.062	0	0.9	0.453	0.944
RPL31	SRP72	9606.ENSP00000386717	9606.ENSP00000342181	0	0	0	0	0.079	0.434	0.9	0.056	0.944
SEC16A	SEC23IP	9606.ENSP00000325827	9606.ENSP00000358071	0	0	0	0	0.084	0	0.9	0.44	0.944
SEC24C	TMED2	9606.ENSP00000343405	9606.ENSP00000262225	0	0	0	0	0.066	0.366	0.9	0.165	0.944
SMARCE1	SS18L1	9606.ENSP00000323967	9606.ENSP00000333012	0	0	0	0	0.144	0.842	0.36	0.434	0.944
TRIM36	UBR4	9606.ENSP00000282369	9606.ENSP00000364403	0	0	0	0	0.044	0	0.9	0.465	0.944
TRIP12	UBE2C	9606.ENSP00000373696	9606.ENSP00000348838	0	0	0	0	0.062	0.188	0.9	0.351	0.944
AKT1	LIMS1	9606.ENSP00000451828	9606.ENSP00000446121	0	0	0	0	0	0.083	0.9	0.434	0.943
C1D	RPL24	9606.ENSP00000348107	9606.ENSP00000377640	0	0	0	0	0.064	0.309	0.9	0.23	0.943
CAPNS1	TLN1	9606.ENSP00000246533	9606.ENSP00000316029	0	0	0	0	0.114	0	0.9	0.415	0.943
CPSF4	SRRM1	9606.ENSP00000292476	9606.ENSP00000326261	0	0	0	0	0.109	0	0.9	0.415	0.943
CYLD	TAB1	9606.ENSP00000392025	9606.ENSP00000216160	0	0	0	0	0	0	0.9	0.455	0.943
DLD	NDUFS1	9606.ENSP00000205402	9606.ENSP00000392709	0	0	0	0	0.929	0	0	0.233	0.943
GCFC2	SRRM1	9606.ENSP00000318690	9606.ENSP00000326261	0	0	0	0	0.073	0	0.9	0.442	0.943
GEMIN2	PRMT5	9606.ENSP00000308533	9606.ENSP00000319169	0	0	0	0	0.096	0	0.9	0.425	0.943
GNB1	PRKAR1A	9606.ENSP00000481878	9606.ENSP00000376475	0	0	0	0	0.232	0	0.9	0.327	0.943
HEXB	NAGA	9606.ENSP00000261416	9606.ENSP00000379680	0	0	0.271	0	0.092	0	0.9	0.241	0.943
KAT5	MRE11A	9606.ENSP00000340330	9606.ENSP00000325863	0	0	0	0	0.065	0.314	0.9	0.222	0.943
KTN1	RHOA	9606.ENSP00000378725	9606.ENSP00000400175	0	0	0	0	0	0.379	0.9	0.157	0.943
MLST8	RB1CC1	9606.ENSP00000456405	9606.ENSP00000025008	0	0	0	0	0	0	0.9	0.458	0.943
MRAS	RALGDS	9606.ENSP00000289104	9606.ENSP00000361120	0	0	0	0	0	0.524	0.8	0.451	0.943
MRPL11	RPS3	9606.ENSP00000308897	9606.ENSP00000278572	0.219	0	0	0	0.679	0.713	0	0.308	0.943
NARFL	RTEL1	9606.ENSP00000251588	9606.ENSP00000353332	0	0	0	0	0	0	0.9	0.454	0.943
NDUFAF3	NDUFAF7	9606.ENSP00000323076	9606.ENSP00000002125	0	0	0	0	0.08	0	0.9	0.433	0.943
PABPC1	RPL34	9606.ENSP00000313007	9606.ENSP00000378163	0	0	0	0	0.419	0	0.9	0.111	0.943
PSMB5	UBE2C	9606.ENSP00000355325	9606.ENSP00000348838	0	0	0	0	0.105	0.408	0.9	0.059	0.943
PTBP1	SF3B1	9606.ENSP00000349428	9606.ENSP00000335321	0	0	0	0	0.286	0	0.9	0.276	0.943
RAP1A	VAV2	9606.ENSP00000358723	9606.ENSP00000360916	0	0	0	0	0.063	0.185	0.9	0.351	0.943
SCFD1	SEC24A	9606.ENSP00000390783	9606.ENSP00000381823	0	0	0	0	0.258	0.079	0.9	0.27	0.943
SDHD	SUCLG2	9606.ENSP00000364699	9606.ENSP00000419325	0	0	0	0	0.26	0	0.9	0.301	0.943
SEC22C	SEC24A	9606.ENSP00000264454	9606.ENSP00000381823	0	0	0	0	0.15	0.123	0.9	0.33	0.943
STAT2	XAF1	9606.ENSP00000315768	9606.ENSP00000354822	0	0	0	0	0.333	0	0.9	0.217	0.943
TSC2	YWHAE	9606.ENSP00000219476	9606.ENSP00000264335	0	0	0	0	0	0.422	0.9	0.105	0.943
ACTL6A	SS18	9606.ENSP00000397552	9606.ENSP00000414516	0	0	0	0	0.059	0.793	0.36	0.589	0.942
AP2M1	SNX18	9606.ENSP00000292807	9606.ENSP00000317332	0	0	0	0	0.063	0.18	0.9	0.339	0.942
ATP5H	NDUFB8	9606.ENSP00000301587	9606.ENSP00000299166	0	0	0	0	0.908	0	0	0.399	0.942
BCS1L	HSPD1	9606.ENSP00000413908	9606.ENSP00000373620	0	0	0	0	0.062	0.344	0.9	0.181	0.942
CD151	DST	9606.ENSP00000380565	9606.ENSP00000307959	0	0	0	0	0	0	0.9	0.45	0.942
CHMP4A	NEDD4L	9606.ENSP00000324205	9606.ENSP00000383199	0	0	0	0	0.082	0	0.9	0.42	0.942
COPS7B	CUL1	9606.ENSP00000362710	9606.ENSP00000326804	0	0	0	0	0.062	0.236	0.9	0.294	0.942
CUL4A	WDR42A	9606.ENSP00000364589	9606.ENSP00000357052	0	0	0	0	0.057	0.166	0.9	0.358	0.942
CYP2A6	CYP3A5	9606.ENSP00000301141	9606.ENSP00000222982	0	0	0.44	0.626	0.084	0	0.9	0.776	0.942
DDX5	FUS	9606.ENSP00000225792	9606.ENSP00000254108	0	0	0	0	0.166	0.117	0.9	0.31	0.942
DMD	PXN	9606.ENSP00000354923	9606.ENSP00000267257	0	0	0	0	0	0.151	0.9	0.376	0.942
DZIP3	UBE2E2	9606.ENSP00000355028	9606.ENSP00000379931	0	0	0	0	0	0.44	0.9	0.058	0.942
EIF4B	RPLP0	9606.ENSP00000388806	9606.ENSP00000449328	0	0	0	0	0.268	0.26	0.9	0.062	0.942
G6PD	H6PD	9606.ENSP00000377192	9606.ENSP00000473348	0.111	0	0.447	0.754	0.132	0	0.9	0.953	0.942
IFT43	TTC26	9606.ENSP00000238628	9606.ENSP00000419279	0	0	0	0	0	0	0.9	0.447	0.942
LIPT1	OGDH	9606.ENSP00000377115	9606.ENSP00000222673	0	0	0	0	0.064	0	0.9	0.435	0.942
MAP1LC3B	VDAC1	9606.ENSP00000268607	9606.ENSP00000265333	0	0	0	0	0.063	0	0.9	0.436	0.942
PDXP	PNPO	9606.ENSP00000215904	9606.ENSP00000225573	0	0	0	0	0.055	0	0.9	0.44	0.942
PLRG1	TRA2B	9606.ENSP00000424417	9606.ENSP00000416959	0	0	0	0	0.12	0.349	0.9	0.115	0.942
RAB8A	SNAP23	9606.ENSP00000300935	9606.ENSP00000249647	0	0	0	0	0.066	0.163	0.9	0.356	0.942
RAP1A	RAPGEF5	9606.ENSP00000358723	9606.ENSP00000343656	0	0	0	0	0	0.412	0.8	0.551	0.942
RBM5	SRSF1	9606.ENSP00000343054	9606.ENSP00000258962	0	0	0	0	0.087	0	0.9	0.419	0.942
SHC1	YWHAZ	9606.ENSP00000401303	9606.ENSP00000379287	0	0	0	0	0	0.379	0.9	0.149	0.942
ACAD9	NDUFS1	9606.ENSP00000312618	9606.ENSP00000392709	0	0	0	0	0.137	0.072	0.9	0.353	0.941
ACADM	ECHDC1	9606.ENSP00000359871	9606.ENSP00000436585	0.048	0	0.213	0	0.209	0.085	0.9	0.127	0.941
ACOX1	NR1H3	9606.ENSP00000293217	9606.ENSP00000477707	0	0	0	0	0.061	0	0.9	0.427	0.941
AP2M1	ARRB2	9606.ENSP00000292807	9606.ENSP00000403701	0	0	0	0	0.062	0.379	0.9	0.107	0.941
ARCN1	TMED2	9606.ENSP00000264028	9606.ENSP00000262225	0	0	0	0	0.414	0.085	0.9	0	0.941
BABAM1	MRE11A	9606.ENSP00000352408	9606.ENSP00000325863	0	0	0	0	0.106	0	0.9	0.396	0.941
C1D	RPL21	9606.ENSP00000348107	9606.ENSP00000346027	0	0	0	0	0.086	0.413	0.9	0	0.941
DHX38	SRSF1	9606.ENSP00000268482	9606.ENSP00000258962	0	0	0	0	0.084	0.128	0.9	0.358	0.941
DHX38	HNRNPA1	9606.ENSP00000268482	9606.ENSP00000341826	0	0	0	0	0.089	0.349	0.9	0.13	0.941
DHX38	TRA2B	9606.ENSP00000268482	9606.ENSP00000416959	0	0	0	0	0.081	0.349	0.9	0.136	0.941
DLG1	PIK3R1	9606.ENSP00000345731	9606.ENSP00000428056	0	0	0	0	0	0.305	0.9	0.232	0.941
FAM57A	SLC3A2	9606.ENSP00000312017	9606.ENSP00000367123	0	0	0	0	0.08	0.379	0	0.905	0.941
GABARAP	MAP1LC3B	9606.ENSP00000306866	9606.ENSP00000268607	0	0	0	0.843	0.064	0.336	0.9	0.836	0.941
GRB10	SHC1	9606.ENSP00000381793	9606.ENSP00000401303	0	0	0	0	0.051	0.076	0.9	0.41	0.941
IFITM1	IRF3	9606.ENSP00000386187	9606.ENSP00000471896	0	0	0	0	0.061	0	0.9	0.425	0.941
MLST8	SLC38A9	9606.ENSP00000456405	9606.ENSP00000380074	0	0	0	0	0.062	0	0.9	0.425	0.941
OASL	TRIM5	9606.ENSP00000257570	9606.ENSP00000369373	0	0	0	0	0.126	0.133	0.9	0.323	0.941
PLRG1	TFIP11	9606.ENSP00000424417	9606.ENSP00000384421	0	0	0	0	0.146	0.321	0.9	0.11	0.941
PPIL4	SF3B1	9606.ENSP00000253329	9606.ENSP00000335321	0	0	0	0	0.144	0.35	0.9	0.065	0.941
RAD9A	RAD9B	9606.ENSP00000311360	9606.ENSP00000376440	0	0	0	0.848	0	0.379	0.9	0.648	0.941
RAP1A	VCL	9606.ENSP00000358723	9606.ENSP00000211998	0	0	0	0	0.061	0.08	0.9	0.407	0.941
RNF19A	SIAH1	9606.ENSP00000428968	9606.ENSP00000349156	0	0	0	0	0.061	0	0.9	0.423	0.941
RNF7	UBE2A	9606.ENSP00000273480	9606.ENSP00000360613	0	0	0	0	0.064	0.262	0.9	0.253	0.941
ADH1B	COMT	9606.ENSP00000306606	9606.ENSP00000354511	0	0	0	0	0.061	0	0.9	0.421	0.94
AKT1	LYN	9606.ENSP00000451828	9606.ENSP00000428924	0	0	0.385	0.56	0.05	0	0.9	0.669	0.94
C1D	RPL13	9606.ENSP00000348107	9606.ENSP00000307889	0	0	0	0	0.064	0.413	0.9	0	0.94
C1D	RPL31	9606.ENSP00000348107	9606.ENSP00000386717	0	0	0	0	0.064	0.413	0.9	0	0.94
CDK7	RNMT	9606.ENSP00000256443	9606.ENSP00000372804	0	0	0	0	0.091	0	0.9	0.399	0.94
CPSF4	CTNNBL1	9606.ENSP00000292476	9606.ENSP00000355050	0	0	0	0	0.101	0	0.9	0.389	0.94
CTNNBL1	SRRM1	9606.ENSP00000355050	9606.ENSP00000326261	0	0	0	0	0.248	0	0.9	0.272	0.94
DDX52	RPS9	9606.ENSP00000479504	9606.ENSP00000302896	0	0	0	0	0.243	0	0.9	0.273	0.94
GPS2	NR1H3	9606.ENSP00000370104	9606.ENSP00000477707	0	0	0	0	0.062	0	0.9	0.413	0.94
HAUS7	HAUS8	9606.ENSP00000359230	9606.ENSP00000253669	0	0	0	0	0	0.181	0.9	0.332	0.94
JAK3	STAT2	9606.ENSP00000391676	9606.ENSP00000315768	0	0	0	0	0.075	0.124	0.8	0.676	0.94
NDUFAF7	TIMMDC1	9606.ENSP00000002125	9606.ENSP00000418803	0	0	0	0	0.064	0	0.9	0.411	0.94
NOB1	NOP2	9606.ENSP00000268802	9606.ENSP00000371858	0	0	0	0	0.849	0	0	0.619	0.94
PAPOLA	PCBP2	9606.ENSP00000216277	9606.ENSP00000352438	0	0	0	0	0.146	0.338	0.9	0.064	0.94
POLR1B	TAF1C	9606.ENSP00000444136	9606.ENSP00000455265	0	0	0	0	0.061	0	0.9	0.414	0.94
POLR2D	TAF8	9606.ENSP00000272645	9606.ENSP00000362068	0	0	0	0	0.062	0	0.9	0.414	0.94
POLR2H	URI1	9606.ENSP00000415536	9606.ENSP00000376097	0	0	0	0	0.064	0.227	0.9	0.277	0.94
RNF7	UBE2E2	9606.ENSP00000273480	9606.ENSP00000379931	0	0	0	0	0.058	0.264	0.9	0.249	0.94
UBE2A	UBE3B	9606.ENSP00000360613	9606.ENSP00000340596	0	0	0	0	0.06	0.188	0.9	0.315	0.94
ALB	SERPING1	9606.ENSP00000295897	9606.ENSP00000278407	0	0	0	0	0.064	0.043	0.9	0.4	0.939
CUL4A	RNF111	9606.ENSP00000364589	9606.ENSP00000453872	0	0	0	0	0.092	0	0.9	0.386	0.939
DDX5	PCBP2	9606.ENSP00000225792	9606.ENSP00000352438	0	0	0	0	0.099	0.246	0.9	0.215	0.939
DOK1	GRB10	9606.ENSP00000233668	9606.ENSP00000381793	0	0	0	0	0	0.294	0.9	0.21	0.939
FBXW7	NAE1	9606.ENSP00000281708	9606.ENSP00000351990	0	0	0	0	0.087	0.267	0.9	0.203	0.939
FUS	TRA2B	9606.ENSP00000254108	9606.ENSP00000416959	0	0	0	0	0.216	0.051	0.9	0.282	0.939
INTS7	VWA9	9606.ENSP00000355961	9606.ENSP00000408429	0	0	0	0	0.107	0	0.9	0.381	0.939
KAT5	SUMO1	9606.ENSP00000340330	9606.ENSP00000376077	0	0	0	0	0.05	0.328	0.9	0.169	0.939
LIMS1	PXN	9606.ENSP00000446121	9606.ENSP00000267257	0	0	0	0.703	0.062	0.235	0.9	0.761	0.939
LYN	PIK3R1	9606.ENSP00000428924	9606.ENSP00000428056	0	0	0	0	0	0.288	0.9	0.218	0.939
NAE1	TCEB1	9606.ENSP00000351990	9606.ENSP00000478121	0	0	0	0	0.156	0	0.9	0.338	0.939
NFKB1	TAB1	9606.ENSP00000226574	9606.ENSP00000216160	0	0	0	0	0.068	0.103	0.9	0.361	0.939
NFKB1	STAT4	9606.ENSP00000226574	9606.ENSP00000376134	0	0	0	0	0.055	0.064	0.9	0.4	0.939
NR2C1	UBE2I	9606.ENSP00000333275	9606.ENSP00000348056	0	0	0	0	0	0.268	0.9	0.238	0.939
NT5E	TYMP	9606.ENSP00000257770	9606.ENSP00000379038	0.269	0	0	0	0	0	0.9	0.241	0.939
PDXK	PDXP	9606.ENSP00000291565	9606.ENSP00000215904	0	0	0	0	0.068	0	0.9	0.4	0.939
SLC38A9	TSC2	9606.ENSP00000380074	9606.ENSP00000219476	0	0	0	0	0	0.085	0.9	0.396	0.939
SNX18	TRIP10	9606.ENSP00000317332	9606.ENSP00000320117	0	0	0	0	0	0.128	0.9	0.363	0.939
TCEB1	WSB2	9606.ENSP00000478121	9606.ENSP00000409131	0	0	0	0	0	0.185	0.9	0.314	0.939
UBE3B	UBR4	9606.ENSP00000340596	9606.ENSP00000364403	0	0	0	0	0.109	0	0.9	0.378	0.939
BCL7B	SS18	9606.ENSP00000411073	9606.ENSP00000414516	0	0	0	0	0.08	0.828	0	0.64	0.938
BIRC5	CENPP	9606.ENSP00000301633	9606.ENSP00000364737	0	0	0	0	0.408	0	0.9	0	0.938
BIRC5	UBE2I	9606.ENSP00000301633	9606.ENSP00000348056	0	0	0	0	0.062	0.193	0.9	0.278	0.938
COPZ1	GORASP1	9606.ENSP00000449270	9606.ENSP00000313869	0	0	0	0	0.062	0	0.9	0.397	0.938
DCTN1	OSBPL1A	9606.ENSP00000354791	9606.ENSP00000320291	0	0	0	0	0.055	0	0.9	0.405	0.938
GAPVD1	TRIP10	9606.ENSP00000377664	9606.ENSP00000320117	0	0	0	0	0.061	0.077	0.9	0.375	0.938
GNB5	PRKCE	9606.ENSP00000261837	9606.ENSP00000306124	0	0	0	0	0.062	0.177	0.9	0.3	0.938
HAO2	HSD17B4	9606.ENSP00000483507	9606.ENSP00000420914	0.045	0	0	0	0.088	0	0.9	0.373	0.938
NEDD4L	VPS28	9606.ENSP00000383199	9606.ENSP00000366565	0	0	0	0	0	0	0.9	0.409	0.938
NUP54	RNPS1	9606.ENSP00000264883	9606.ENSP00000457723	0	0	0	0	0.157	0	0.9	0.326	0.938
OAS2	SP100	9606.ENSP00000342278	9606.ENSP00000343023	0	0	0	0	0.246	0	0.9	0.248	0.938
PABPC1	RPL24	9606.ENSP00000313007	9606.ENSP00000377640	0	0	0	0	0.324	0	0.9	0.162	0.938
POLR1C	RPS3	9606.ENSP00000361465	9606.ENSP00000278572	0.219	0	0	0	0.648	0.715	0	0.308	0.938
RNPS1	RPS9	9606.ENSP00000457723	9606.ENSP00000302896	0	0	0	0	0.106	0.363	0.9	0	0.938
UBE2I	UHRF2	9606.ENSP00000348056	9606.ENSP00000276893	0	0	0	0	0.064	0.379	0.9	0.067	0.938
ALB	GAS6	9606.ENSP00000295897	9606.ENSP00000331831	0	0	0	0	0	0	0.9	0.398	0.937
ALDH7A1	SMOX	9606.ENSP00000387123	9606.ENSP00000478305	0	0	0	0	0	0	0.9	0.401	0.937
ANAPC11	UBE2A	9606.ENSP00000349957	9606.ENSP00000360613	0	0	0	0	0.061	0.262	0.9	0.206	0.937
ANXA1	NR3C1	9606.ENSP00000366109	9606.ENSP00000231509	0	0	0	0	0.065	0	0.9	0.381	0.937
CFHR3	NIPA2	9606.ENSP00000356395	9606.ENSP00000337618	0	0	0	0	0.937	0	0	0	0.937
CUL1	NEDD4L	9606.ENSP00000326804	9606.ENSP00000383199	0	0	0	0	0.063	0.103	0.9	0.345	0.937
CXCL12	S1PR3	9606.ENSP00000379140	9606.ENSP00000365006	0	0	0	0	0.062	0	0.9	0.389	0.937
DDX5	SF3A1	9606.ENSP00000225792	9606.ENSP00000215793	0	0	0	0	0.153	0.254	0.9	0.124	0.937
DDX5	TRA2B	9606.ENSP00000225792	9606.ENSP00000416959	0	0	0	0	0.154	0.183	0.9	0.207	0.937
DNAJC7	HSPA9	9606.ENSP00000406463	9606.ENSP00000297185	0.043	0	0	0	0.141	0.194	0.9	0.206	0.937
FBXW7	TCEB1	9606.ENSP00000281708	9606.ENSP00000478121	0	0	0	0	0	0	0.9	0.397	0.937
GADD45B	MAP2K6	9606.ENSP00000215631	9606.ENSP00000468348	0	0	0	0	0	0.32	0.9	0.151	0.937
H2AFJ	KAT5	9606.ENSP00000438553	9606.ENSP00000340330	0	0	0	0	0	0.301	0.9	0.176	0.937
HAUS2	NEDD1	9606.ENSP00000260372	9606.ENSP00000451211	0	0	0	0	0.062	0	0.9	0.386	0.937
LAMTOR1	TSC2	9606.ENSP00000278671	9606.ENSP00000219476	0	0	0	0	0	0	0.9	0.404	0.937
MDM2	PPP2R5C	9606.ENSP00000258149	9606.ENSP00000412324	0	0	0	0	0	0.336	0.9	0.139	0.937
MFSD10	SERINC5	9606.ENSP00000332646	9606.ENSP00000426237	0	0	0	0	0	0	0	0.937	0.937
NFASC	SPTBN1	9606.ENSP00000344786	9606.ENSP00000349259	0	0	0	0	0.096	0	0.9	0.367	0.937
PAPOLA	SRSF1	9606.ENSP00000216277	9606.ENSP00000258962	0	0	0	0	0.214	0.185	0.9	0.144	0.937
PRMT5	SMARCE1	9606.ENSP00000319169	9606.ENSP00000323967	0	0	0	0	0.091	0.227	0.9	0.213	0.937
RBM14	TRA2B	9606.ENSP00000311747	9606.ENSP00000416959	0	0	0	0.591	0.937	0	0	0.067	0.937
TBCB	TUBB6	9606.ENSP00000221855	9606.ENSP00000318697	0	0	0	0	0.061	0.178	0.9	0.287	0.937
ACO2	NDUFB8	9606.ENSP00000216254	9606.ENSP00000299166	0	0	0	0	0.105	0	0.9	0.344	0.936
ATF2	H2AFY	9606.ENSP00000264110	9606.ENSP00000423563	0	0	0	0	0	0.379	0.9	0.057	0.936
ATF2	IRF3	9606.ENSP00000264110	9606.ENSP00000471896	0	0	0	0	0	0	0.9	0.393	0.936
CDC27	FBXW7	9606.ENSP00000434614	9606.ENSP00000281708	0	0	0	0	0.113	0.129	0.9	0.278	0.936
CDK4	RAD51C	9606.ENSP00000257904	9606.ENSP00000336701	0	0	0	0	0.112	0.129	0.9	0.273	0.936
COPS4	RNF7	9606.ENSP00000264389	9606.ENSP00000273480	0	0	0	0	0.063	0	0.9	0.378	0.936
DDX5	EFTUD2	9606.ENSP00000225792	9606.ENSP00000392094	0	0	0	0	0.102	0.266	0.9	0.147	0.936
EIF4G1	MAGOHB	9606.ENSP00000416255	9606.ENSP00000319240	0	0	0	0	0.046	0	0.9	0.39	0.936
FBXO17	FBXO4	9606.ENSP00000292852	9606.ENSP00000281623	0	0	0	0	0	0	0.9	0.391	0.936
H2AFJ	PRMT5	9606.ENSP00000438553	9606.ENSP00000319169	0	0	0	0	0	0.317	0.9	0.15	0.936
NDUFAF3	NDUFB8	9606.ENSP00000323076	9606.ENSP00000299166	0	0	0	0	0.103	0	0.9	0.35	0.936
PABPC1	RPL31	9606.ENSP00000313007	9606.ENSP00000386717	0	0	0	0	0.385	0	0.9	0.05	0.936
PML	TRIM35	9606.ENSP00000268058	9606.ENSP00000301924	0	0	0	0	0.063	0	0.9	0.378	0.936
PPIL3	SF3B1	9606.ENSP00000286175	9606.ENSP00000335321	0	0	0	0	0.063	0.35	0.9	0.078	0.936
PTBP1	SYNCRIP	9606.ENSP00000349428	9606.ENSP00000358635	0	0	0	0	0.862	0	0	0.553	0.936
RHOA	TRIP10	9606.ENSP00000400175	9606.ENSP00000320117	0	0	0	0	0.055	0.186	0.9	0.276	0.936
RPL13	TPT1	9606.ENSP00000307889	9606.ENSP00000477781	0	0	0	0	0.936	0.05	0	0	0.936
RPS20	TPT1	9606.ENSP00000429374	9606.ENSP00000477781	0	0	0	0	0.927	0	0	0.153	0.936
SEC22C	SEC24C	9606.ENSP00000264454	9606.ENSP00000343405	0	0	0	0	0.064	0.123	0.9	0.321	0.936
SIAH1	TRIP12	9606.ENSP00000349156	9606.ENSP00000373696	0	0	0	0	0	0	0.9	0.392	0.936
SRPK2	SRSF1	9606.ENSP00000377262	9606.ENSP00000258962	0	0	0	0	0.081	0.531	0	0.864	0.936
TRIP12	UBE3B	9606.ENSP00000373696	9606.ENSP00000340596	0	0	0	0.549	0.134	0	0.9	0.675	0.936
ANAPC11	SIAH1	9606.ENSP00000349957	9606.ENSP00000349156	0	0	0	0	0	0	0.9	0.385	0.935
ANAPC11	UBE2E2	9606.ENSP00000349957	9606.ENSP00000379931	0	0	0	0	0.058	0.262	0.9	0.177	0.935
AP2M1	CD3D	9606.ENSP00000292807	9606.ENSP00000300692	0	0	0	0	0	0.379	0.9	0	0.935
ATF2	H2AFJ	9606.ENSP00000264110	9606.ENSP00000438553	0	0	0	0	0	0.379	0.9	0	0.935
CAMK2G	DLG1	9606.ENSP00000319060	9606.ENSP00000345731	0	0	0	0	0.06	0.328	0.9	0.103	0.935
CARM1	NR3C1	9606.ENSP00000325690	9606.ENSP00000231509	0	0	0	0	0	0	0.9	0.377	0.935
CCL28	CXCL12	9606.ENSP00000354416	9606.ENSP00000379140	0	0	0	0	0	0.221	0.9	0.243	0.935
CDK7	RNGTT	9606.ENSP00000256443	9606.ENSP00000358497	0	0	0	0	0.073	0.267	0.9	0.16	0.935
COX6C	NDUFB5	9606.ENSP00000428895	9606.ENSP00000259037	0	0	0	0	0.916	0	0	0.253	0.935
CYTH1	RHOA	9606.ENSP00000354398	9606.ENSP00000400175	0	0	0	0	0	0.185	0.9	0.276	0.935
DCUN1D1	TCEB1	9606.ENSP00000292782	9606.ENSP00000478121	0	0	0	0	0.107	0.044	0.9	0.336	0.935
GDI2	YWHAE	9606.ENSP00000369538	9606.ENSP00000264335	0	0	0	0	0.272	0	0.9	0.18	0.935
HERC2	HERC4	9606.ENSP00000261609	9606.ENSP00000378624	0	0	0	0.593	0.063	0.13	0.9	0.677	0.935
IL1RAP	PIK3R1	9606.ENSP00000314807	9606.ENSP00000428056	0	0	0	0	0	0.379	0.9	0	0.935
MRPL11	RPL31	9606.ENSP00000308897	9606.ENSP00000386717	0.219	0	0	0	0.643	0.713	0	0.285	0.935
NFKB1	PIK3R1	9606.ENSP00000226574	9606.ENSP00000428056	0	0	0	0	0	0.084	0.9	0.354	0.935
PAPOLA	PTBP1	9606.ENSP00000216277	9606.ENSP00000349428	0	0	0	0	0.077	0	0.9	0.355	0.935
PPP2R4	PPP2R5C	9606.ENSP00000377036	9606.ENSP00000412324	0	0	0	0	0.062	0.263	0.72	0.706	0.935
RAD51C	RAD9A	9606.ENSP00000336701	9606.ENSP00000311360	0	0	0	0	0.064	0.086	0.9	0.334	0.935
RAD51C	RTEL1	9606.ENSP00000336701	9606.ENSP00000353332	0.052	0	0	0	0.062	0.051	0.9	0.357	0.935
RPL24	TPT1	9606.ENSP00000377640	9606.ENSP00000477781	0	0	0	0	0.932	0	0	0.077	0.935
RPL8	SSR4	9606.ENSP00000262584	9606.ENSP00000317331	0	0	0	0	0.227	0	0.9	0.236	0.935
SYNE2	SYNE3	9606.ENSP00000350719	9606.ENSP00000334308	0	0	0	0.549	0.055	0	0.9	0.77	0.935
TCEB1	UBE2F	9606.ENSP00000478121	9606.ENSP00000478474	0	0	0	0	0.062	0	0.9	0.367	0.935
AAK1	PICALM	9606.ENSP00000386456	9606.ENSP00000377015	0	0	0	0	0.062	0.107	0.9	0.309	0.934
ABI2	NCK1	9606.ENSP00000295851	9606.ENSP00000417273	0	0	0	0.567	0.061	0.152	0.9	0.587	0.934
ACTG2	PXN	9606.ENSP00000386857	9606.ENSP00000267257	0	0	0	0	0.064	0.055	0.9	0.343	0.934
C4BPB	CFI	9606.ENSP00000243611	9606.ENSP00000378130	0	0	0	0	0.062	0	0.9	0.356	0.934
CAMKK2	PRKAG1	9606.ENSP00000312741	9606.ENSP00000323867	0	0	0	0	0.061	0.389	0.8	0.497	0.934
CARM1	KAT5	9606.ENSP00000325690	9606.ENSP00000340330	0	0	0	0	0.064	0	0.9	0.355	0.934
CBX2	UBE2C	9606.ENSP00000308750	9606.ENSP00000348838	0	0	0	0	0.298	0.079	0.9	0.11	0.934
CCND3	CDC14A	9606.ENSP00000362082	9606.ENSP00000354916	0	0	0	0	0.061	0	0.9	0.354	0.934
CCNL2	DYRK1A	9606.ENSP00000383611	9606.ENSP00000381932	0	0	0	0	0.064	0.337	0	0.902	0.934
CNOT2	PABPC1	9606.ENSP00000229195	9606.ENSP00000313007	0	0	0	0	0.102	0.17	0.9	0.221	0.934
COPS4	TCEB1	9606.ENSP00000264389	9606.ENSP00000478121	0	0	0	0	0.277	0.166	0.9	0	0.934
CUL1	NFKB1	9606.ENSP00000326804	9606.ENSP00000226574	0	0	0	0	0.072	0.175	0.9	0.242	0.934
CUL1	TRIP12	9606.ENSP00000326804	9606.ENSP00000373696	0	0	0	0	0.123	0.08	0.9	0.286	0.934
CXCL12	PTGER3	9606.ENSP00000379140	9606.ENSP00000349003	0	0	0	0	0.086	0.162	0.9	0.248	0.934
DDX31	DDX52	9606.ENSP00000361232	9606.ENSP00000479504	0	0	0.411	0.617	0.892	0.122	0	0.588	0.934
DECR2	HACL1	9606.ENSP00000219481	9606.ENSP00000323811	0.044	0	0	0	0.087	0	0.9	0.337	0.934
DLD	PDK1	9606.ENSP00000205402	9606.ENSP00000376352	0	0	0	0	0.061	0	0.9	0.358	0.934
ERBB2	RNF41	9606.ENSP00000269571	9606.ENSP00000342755	0	0	0	0	0	0.052	0.9	0.36	0.934
FBXL5	FBXO4	9606.ENSP00000344866	9606.ENSP00000281623	0	0	0	0	0	0	0.9	0.367	0.934
FYTTD1	SRSF1	9606.ENSP00000241502	9606.ENSP00000258962	0	0	0	0	0.152	0	0.9	0.291	0.934
GAS6	VEGFA	9606.ENSP00000331831	9606.ENSP00000478570	0	0	0	0	0.069	0	0.9	0.354	0.934
HACL1	HMGCL	9606.ENSP00000323811	9606.ENSP00000363614	0.167	0	0	0	0.11	0	0.9	0.222	0.934
HECTD2	RCHY1	9606.ENSP00000401023	9606.ENSP00000321239	0	0	0	0	0.063	0	0.9	0.356	0.934
NEDD4L	UBE2C	9606.ENSP00000383199	9606.ENSP00000348838	0	0	0	0	0.06	0.188	0.9	0.245	0.934
OASL	SP100	9606.ENSP00000257570	9606.ENSP00000343023	0	0	0	0	0.179	0.133	0.9	0.19	0.934
PTBP1	RBM5	9606.ENSP00000349428	9606.ENSP00000343054	0	0	0	0	0.072	0	0.9	0.354	0.934
RAP1B	VAV2	9606.ENSP00000250559	9606.ENSP00000360916	0	0	0	0	0.057	0.185	0.9	0.243	0.934
RNF111	RNF7	9606.ENSP00000453872	9606.ENSP00000273480	0	0	0	0	0	0	0.9	0.368	0.934
RPS9	RSRC1	9606.ENSP00000302896	9606.ENSP00000481697	0.077	0	0	0	0.727	0.736	0	0.132	0.934
SERPINA1	SERPING1	9606.ENSP00000416066	9606.ENSP00000278407	0	0	0.447	0.674	0.089	0	0.9	0.633	0.934
AKT1	PDK1	9606.ENSP00000451828	9606.ENSP00000376352	0	0	0	0	0.064	0.866	0	0.507	0.933
C17orf75	ZNF207	9606.ENSP00000464275	9606.ENSP00000378165	0	0	0	0	0.073	0	0	0.931	0.933
C4BPA	C4BPB	9606.ENSP00000356037	9606.ENSP00000243611	0	0	0	0.642	0.146	0	0.9	0.711	0.933
CARM1	DDX5	9606.ENSP00000325690	9606.ENSP00000225792	0	0	0	0	0.163	0.073	0.9	0.241	0.933
CAST	TLN1	9606.ENSP00000379157	9606.ENSP00000316029	0	0	0	0	0.062	0	0.9	0.351	0.933
CMPK1	NME6	9606.ENSP00000360939	9606.ENSP00000416658	0	0	0	0	0.074	0	0.9	0.339	0.933
CUL1	SIAH1	9606.ENSP00000326804	9606.ENSP00000349156	0	0	0	0	0	0	0.9	0.367	0.933
DCAF11	DDB2	9606.ENSP00000415556	9606.ENSP00000256996	0	0	0	0	0	0	0.9	0.362	0.933
DDX5	RBM5	9606.ENSP00000225792	9606.ENSP00000343054	0	0	0	0	0.162	0.157	0.9	0.169	0.933
DDX5	PTBP1	9606.ENSP00000225792	9606.ENSP00000349428	0	0	0	0	0.155	0	0.9	0.279	0.933
DEK	SF3B1	9606.ENSP00000380414	9606.ENSP00000335321	0	0	0	0	0.277	0	0.9	0.153	0.933
EFTUD2	POLR2E	9606.ENSP00000392094	9606.ENSP00000478303	0.162	0	0	0	0.172	0	0.9	0.15	0.933
HNRNPA1	SRRM1	9606.ENSP00000341826	9606.ENSP00000326261	0	0	0	0	0.113	0	0.9	0.308	0.933
HSCB	PAM16	9606.ENSP00000216027	9606.ENSP00000315693	0	0	0	0	0.062	0	0.9	0.345	0.933
KDM2B	YAF2	9606.ENSP00000366271	9606.ENSP00000328004	0	0	0	0	0	0.828	0	0.629	0.933
MAP2K6	TAB3	9606.ENSP00000468348	9606.ENSP00000368215	0	0	0	0	0	0	0.9	0.364	0.933
MRPL42	MRPS27	9606.ENSP00000449884	9606.ENSP00000426941	0	0	0	0	0.062	0	0.9	0.348	0.933
MVB12A	STAM	9606.ENSP00000324810	9606.ENSP00000366746	0	0	0	0	0.063	0	0.9	0.35	0.933
NDUFB5	SDHD	9606.ENSP00000259037	9606.ENSP00000364699	0	0	0	0	0.87	0	0	0.504	0.933
PABPC1	ZCCHC6	9606.ENSP00000313007	9606.ENSP00000365130	0	0	0	0	0.061	0.154	0.9	0.262	0.933
PCBP2	SF3A1	9606.ENSP00000352438	9606.ENSP00000215793	0	0	0	0	0.146	0	0.9	0.277	0.933
PPIL3	TXNL4A	9606.ENSP00000286175	9606.ENSP00000269601	0	0	0	0	0.1	0.314	0.9	0.056	0.933
PREB	TMED2	9606.ENSP00000260643	9606.ENSP00000262225	0	0	0	0	0.08	0	0.9	0.336	0.933
PTBP1	SRRM1	9606.ENSP00000349428	9606.ENSP00000326261	0	0	0	0	0.178	0.071	0.9	0.231	0.933
PUS1	TSFM	9606.ENSP00000365837	9606.ENSP00000313877	0.074	0	0	0	0.07	0.819	0	0.624	0.933
RCHY1	UBE2F	9606.ENSP00000321239	9606.ENSP00000478474	0	0	0	0	0.062	0	0.9	0.352	0.933
SERPINA1	SERPIND1	9606.ENSP00000416066	9606.ENSP00000215727	0	0	0.439	0.768	0.2	0	0.9	0.509	0.933
SERPINA1	VEGFA	9606.ENSP00000416066	9606.ENSP00000478570	0	0	0	0	0.084	0	0.9	0.331	0.933
SRRM1	U2SURP	9606.ENSP00000326261	9606.ENSP00000418563	0	0	0	0	0.248	0	0.9	0.182	0.933
TRA2B	U2SURP	9606.ENSP00000416959	9606.ENSP00000418563	0	0	0	0	0.314	0	0.9	0.108	0.933
UBE2A	WAC	9606.ENSP00000360613	9606.ENSP00000346986	0	0	0	0	0.088	0.133	0.9	0.255	0.933
ARRB2	CXCL12	9606.ENSP00000403701	9606.ENSP00000379140	0	0	0	0	0	0	0.9	0.349	0.932
BAAT	HSD17B4	9606.ENSP00000259407	9606.ENSP00000420914	0	0	0	0	0.061	0	0.9	0.342	0.932
CDC27	RNF7	9606.ENSP00000434614	9606.ENSP00000273480	0	0	0	0	0.059	0.157	0.9	0.247	0.932
CHCHD3	HSPA9	9606.ENSP00000262570	9606.ENSP00000297185	0	0	0	0	0.084	0	0.9	0.32	0.932
COPZ1	SEC24C	9606.ENSP00000449270	9606.ENSP00000343405	0	0	0	0	0.071	0.127	0.9	0.265	0.932
CUL1	RCHY1	9606.ENSP00000326804	9606.ENSP00000321239	0	0	0	0	0.063	0	0.9	0.336	0.932
CUL1	USP47	9606.ENSP00000326804	9606.ENSP00000433146	0	0	0	0	0.109	0	0.9	0.298	0.932
DDB2	UBE2I	9606.ENSP00000256996	9606.ENSP00000348056	0	0	0	0	0.046	0	0.9	0.347	0.932
DDX31	SDAD1	9606.ENSP00000361232	9606.ENSP00000348596	0	0	0	0	0.897	0.05	0	0.36	0.932
EFTUD2	PPIL3	9606.ENSP00000392094	9606.ENSP00000286175	0	0	0	0	0.078	0.283	0.9	0.102	0.932
EIF4G1	RPS15A	9606.ENSP00000416255	9606.ENSP00000318646	0	0	0	0	0.289	0	0.9	0.125	0.932
EPS15L1	TRIP10	9606.ENSP00000393313	9606.ENSP00000320117	0	0	0	0	0	0.107	0.9	0.308	0.932
HFE2	SMAD7	9606.ENSP00000337014	9606.ENSP00000262158	0	0	0	0	0	0	0.9	0.354	0.932
HNRNPA1	RBM5	9606.ENSP00000341826	9606.ENSP00000343054	0	0	0	0	0.08	0.063	0.9	0.313	0.932
KAT5	MCRS1	9606.ENSP00000340330	9606.ENSP00000349640	0	0	0	0	0.064	0.09	0.9	0.302	0.932
MRE11A	PARP2	9606.ENSP00000325863	9606.ENSP00000250416	0	0	0	0	0.081	0	0.9	0.321	0.932
NOP2	TRMT11	9606.ENSP00000371858	9606.ENSP00000333934	0	0	0	0	0.838	0.176	0	0.536	0.932
PAPOLA	SF3A1	9606.ENSP00000216277	9606.ENSP00000215793	0	0	0	0	0.186	0	0.9	0.232	0.932
PAPOLA	TRA2B	9606.ENSP00000216277	9606.ENSP00000416959	0	0	0	0	0.141	0.134	0.9	0.196	0.932
PDPK1	RHOA	9606.ENSP00000344220	9606.ENSP00000400175	0	0	0	0	0	0	0.9	0.354	0.932
PDPK1	THEM4	9606.ENSP00000344220	9606.ENSP00000357804	0	0	0	0	0	0	0.9	0.355	0.932
PLRG1	PPIL4	9606.ENSP00000424417	9606.ENSP00000253329	0	0	0	0	0.109	0.283	0.9	0.062	0.932
PLRG1	PPIL3	9606.ENSP00000424417	9606.ENSP00000286175	0	0	0	0	0.113	0.283	0.9	0.062	0.932
POLE2	POLR2E	9606.ENSP00000216367	9606.ENSP00000478303	0	0	0	0	0.064	0	0.9	0.332	0.932
PXN	RAP1B	9606.ENSP00000267257	9606.ENSP00000250559	0	0	0	0	0	0.157	0.9	0.267	0.932
RBM5	SRRM1	9606.ENSP00000343054	9606.ENSP00000326261	0	0	0	0	0.157	0	0.9	0.261	0.932
RNF19B	UBE2E2	9606.ENSP00000362555	9606.ENSP00000379931	0	0	0	0	0.056	0.225	0.9	0.184	0.932
RNF4	TRIP12	9606.ENSP00000426503	9606.ENSP00000373696	0	0	0	0	0.05	0	0.9	0.343	0.932
RPL31	TPT1	9606.ENSP00000386717	9606.ENSP00000477781	0	0	0	0	0.918	0	0	0.203	0.932
SLMAP	STK3	9606.ENSP00000295951	9606.ENSP00000429744	0	0	0	0	0.097	0.892	0	0.366	0.932
ACAD9	NDUFB8	9606.ENSP00000312618	9606.ENSP00000299166	0	0	0	0	0.065	0	0.9	0.324	0.931
ACADM	SUCLA2	9606.ENSP00000359871	9606.ENSP00000367923	0.06	0	0	0	0.444	0.825	0	0.332	0.931
AP2A1	DAB2	9606.ENSP00000351926	9606.ENSP00000313391	0	0	0	0	0	0.264	0.9	0.138	0.931
AP2A1	COPZ1	9606.ENSP00000351926	9606.ENSP00000449270	0	0	0	0	0.092	0	0.9	0.301	0.931
CAMKK2	PRKAA1	9606.ENSP00000312741	9606.ENSP00000346148	0	0	0	0.633	0.063	0.565	0.8	0.632	0.931
CENPN	SKA2	9606.ENSP00000377007	9606.ENSP00000333433	0	0	0	0	0.193	0	0.9	0.222	0.931
CGREF1	CGRRF1	9606.ENSP00000385452	9606.ENSP00000216420	0	0	0	0	0	0	0	0.931	0.931
CHMP4A	IST1	9606.ENSP00000324205	9606.ENSP00000438399	0	0	0	0	0.122	0.606	0	0.816	0.931
CLNS1A	TDRKH	9606.ENSP00000433919	9606.ENSP00000357812	0	0	0	0	0	0	0	0.931	0.931
CLU	SERPINF2	9606.ENSP00000315130	9606.ENSP00000321853	0	0	0	0	0.06	0	0.9	0.33	0.931
CTNNBL1	FUS	9606.ENSP00000355050	9606.ENSP00000254108	0	0	0	0	0.347	0	0.9	0.041	0.931
CUL4A	POLE2	9606.ENSP00000364589	9606.ENSP00000216367	0	0	0	0	0.062	0	0.9	0.331	0.931
CUL4A	SUMO1	9606.ENSP00000364589	9606.ENSP00000376077	0	0	0	0	0.081	0	0.9	0.311	0.931
DECR2	HMGCL	9606.ENSP00000219481	9606.ENSP00000363614	0	0	0	0	0.143	0	0.9	0.266	0.931
EIF4G1	RNPS1	9606.ENSP00000416255	9606.ENSP00000457723	0	0	0	0	0.062	0.263	0.9	0.128	0.931
FYTTD1	NUP35	9606.ENSP00000241502	9606.ENSP00000295119	0	0	0	0	0.079	0	0.9	0.317	0.931
GNB1	PIK3R1	9606.ENSP00000481878	9606.ENSP00000428056	0	0	0	0	0.055	0.313	0.9	0.072	0.931
HNRNPR	U2SURP	9606.ENSP00000363745	9606.ENSP00000418563	0	0	0	0	0.303	0	0.9	0.098	0.931
INPPL1	JAK3	9606.ENSP00000298229	9606.ENSP00000391676	0	0	0	0	0	0.299	0.9	0.096	0.931
KAT5	RAD9A	9606.ENSP00000340330	9606.ENSP00000311360	0	0	0	0	0.062	0	0.9	0.325	0.931
MAGOHB	NUP54	9606.ENSP00000319240	9606.ENSP00000264883	0	0	0	0	0.135	0	0.9	0.274	0.931
MDM2	RAD9A	9606.ENSP00000258149	9606.ENSP00000311360	0	0	0	0	0	0	0.9	0.346	0.931
MRE11A	SUMO1	9606.ENSP00000325863	9606.ENSP00000376077	0	0	0	0	0.059	0.195	0.9	0.201	0.931
MRPL48	MRPS27	9606.ENSP00000308717	9606.ENSP00000426941	0	0	0	0	0.075	0	0.9	0.315	0.931
MRPS27	MTIF2	9606.ENSP00000426941	9606.ENSP00000263629	0	0	0	0	0.087	0	0.9	0.312	0.931
PAPOLA	TFIP11	9606.ENSP00000216277	9606.ENSP00000384421	0	0	0	0	0.094	0	0.9	0.301	0.931
PML	TRIM14	9606.ENSP00000268058	9606.ENSP00000344208	0	0	0	0	0.098	0	0.9	0.296	0.931
PPIL4	TXNL4A	9606.ENSP00000253329	9606.ENSP00000269601	0	0	0	0	0.069	0.314	0.9	0.056	0.931
RNF111	UBE2E2	9606.ENSP00000453872	9606.ENSP00000379931	0	0	0	0	0	0.318	0.9	0.071	0.931
ADH6	COMT	9606.ENSP00000378359	9606.ENSP00000354511	0	0	0	0	0.062	0	0.9	0.322	0.93
ARRB2	GLI3	9606.ENSP00000403701	9606.ENSP00000379258	0	0	0	0	0.064	0.125	0.9	0.254	0.93
C1D	RPLP0	9606.ENSP00000348107	9606.ENSP00000449328	0	0	0	0	0.064	0.307	0.9	0.058	0.93
CCND3	CUL1	9606.ENSP00000362082	9606.ENSP00000326804	0	0	0	0	0.051	0.058	0.9	0.309	0.93
CDC16	UBE2A	9606.ENSP00000353549	9606.ENSP00000360613	0	0	0	0	0.086	0.262	0.9	0.09	0.93
CDC16	UBE2E2	9606.ENSP00000353549	9606.ENSP00000379931	0	0	0	0	0.079	0.262	0.9	0.1	0.93
CDK7	POLR1B	9606.ENSP00000256443	9606.ENSP00000444136	0	0	0	0	0.063	0.212	0.9	0.173	0.93
CDK7	DDB2	9606.ENSP00000256443	9606.ENSP00000256996	0	0	0	0	0	0	0.9	0.329	0.93
CREM	PRKAR1A	9606.ENSP00000265372	9606.ENSP00000376475	0	0	0	0	0.061	0	0.9	0.317	0.93
CSNK1D	SEC24C	9606.ENSP00000324464	9606.ENSP00000343405	0	0	0	0	0.08	0.262	0.9	0.1	0.93
DDX5	TXNL4A	9606.ENSP00000225792	9606.ENSP00000269601	0	0	0	0	0.057	0.264	0.9	0.115	0.93
EIF4G1	RPL8	9606.ENSP00000416255	9606.ENSP00000262584	0	0	0	0	0.316	0	0.9	0.062	0.93
FBXO17	USP47	9606.ENSP00000292852	9606.ENSP00000433146	0	0	0	0	0	0	0.9	0.329	0.93
FYTTD1	MAGOHB	9606.ENSP00000241502	9606.ENSP00000319240	0	0	0	0	0.086	0	0.9	0.297	0.93
GAPVD1	GDI2	9606.ENSP00000377664	9606.ENSP00000369538	0	0	0	0	0.049	0.131	0.9	0.259	0.93
GUSB	HYAL1	9606.ENSP00000302728	9606.ENSP00000266031	0	0	0	0	0	0	0.9	0.329	0.93
HECTD2	HERC2	9606.ENSP00000401023	9606.ENSP00000261609	0	0	0	0.559	0.063	0.157	0.9	0.446	0.93
HNRNPA1	TFIP11	9606.ENSP00000341826	9606.ENSP00000384421	0	0	0	0	0.093	0.267	0.9	0.08	0.93
HSCB	PITRM1	9606.ENSP00000216027	9606.ENSP00000370377	0	0	0	0	0.052	0.322	0.9	0	0.93
JAK3	RHOA	9606.ENSP00000391676	9606.ENSP00000400175	0	0	0	0	0	0.185	0.9	0.212	0.93
KLHL12	SEC24A	9606.ENSP00000356230	9606.ENSP00000381823	0	0	0	0	0.081	0	0.9	0.305	0.93
MRE11A	RTEL1	9606.ENSP00000325863	9606.ENSP00000353332	0	0	0	0	0.085	0	0.9	0.305	0.93
MRPS22	MTIF2	9606.ENSP00000418008	9606.ENSP00000263629	0	0	0	0	0.148	0	0.9	0.251	0.93
NDUFAF7	NDUFB5	9606.ENSP00000002125	9606.ENSP00000259037	0	0	0	0	0.065	0	0.9	0.312	0.93
RCHY1	SIAH1	9606.ENSP00000321239	9606.ENSP00000349156	0	0	0	0	0	0	0.9	0.334	0.93
RNF19B	TRIM36	9606.ENSP00000362555	9606.ENSP00000282369	0	0	0	0	0	0.085	0.9	0.299	0.93
RPS16	SRP72	9606.ENSP00000251453	9606.ENSP00000342181	0	0	0	0	0.074	0	0.9	0.31	0.93
SMARCC2	SS18L1	9606.ENSP00000267064	9606.ENSP00000333012	0	0	0	0	0.063	0.827	0.36	0.408	0.93
AK2	ATP5H	9606.ENSP00000346921	9606.ENSP00000301587	0	0	0	0	0.21	0.057	0.9	0.167	0.929
AKT1	PML	9606.ENSP00000451828	9606.ENSP00000268058	0	0	0	0	0	0.064	0.9	0.311	0.929
CDK7	POLR2D	9606.ENSP00000256443	9606.ENSP00000272645	0	0	0	0	0.083	0.129	0.9	0.227	0.929
CS	OGDH	9606.ENSP00000342056	9606.ENSP00000222673	0.135	0	0	0	0.523	0	0	0.843	0.929
CTNNBL1	PCBP2	9606.ENSP00000355050	9606.ENSP00000352438	0	0	0	0	0.302	0	0.9	0.071	0.929
CXCL12	PXN	9606.ENSP00000379140	9606.ENSP00000267257	0	0	0	0	0	0	0.9	0.328	0.929
DDB2	WDR42A	9606.ENSP00000256996	9606.ENSP00000357052	0	0	0	0	0	0	0.9	0.324	0.929
EFTUD2	SRRM1	9606.ENSP00000392094	9606.ENSP00000326261	0	0	0	0	0.189	0.066	0.9	0.18	0.929
EIF4G1	RPL31	9606.ENSP00000416255	9606.ENSP00000386717	0	0	0	0	0.137	0.06	0.9	0.234	0.929
EPOR	JAK3	9606.ENSP00000222139	9606.ENSP00000391676	0	0	0	0	0	0.185	0.8	0.604	0.929
FBXO4	FBXO44	9606.ENSP00000281623	9606.ENSP00000365961	0	0	0	0	0	0	0.9	0.322	0.929
FBXW7	NEDD4L	9606.ENSP00000281708	9606.ENSP00000383199	0	0	0	0	0.064	0	0.9	0.307	0.929
FBXW7	UBE2E2	9606.ENSP00000281708	9606.ENSP00000379931	0	0	0	0	0	0.084	0.9	0.291	0.929
FXR1	QKI	9606.ENSP00000350170	9606.ENSP00000355094	0	0	0	0	0.045	0	0.9	0.32	0.929
HACL1	HSD17B4	9606.ENSP00000323811	9606.ENSP00000420914	0	0	0	0	0.064	0	0.9	0.309	0.929
IRF3	PML	9606.ENSP00000471896	9606.ENSP00000268058	0	0	0	0	0	0.064	0.9	0.312	0.929
KMT2E	SIN3B	9606.ENSP00000312379	9606.ENSP00000369131	0	0	0	0	0.091	0.261	0.9	0.074	0.929
NUP43	RNPS1	9606.ENSP00000342262	9606.ENSP00000457723	0	0	0	0	0.214	0	0.9	0.17	0.929
PABPC1	RPS9	9606.ENSP00000313007	9606.ENSP00000302896	0	0	0	0	0.292	0	0.9	0.089	0.929
PCM1	YWHAE	9606.ENSP00000327077	9606.ENSP00000264335	0	0	0	0	0	0.313	0.9	0.052	0.929
PXN	TPM1	9606.ENSP00000267257	9606.ENSP00000351022	0	0	0	0	0.129	0.064	0.9	0.239	0.929
RAP1B	VCL	9606.ENSP00000250559	9606.ENSP00000211998	0	0	0	0	0.062	0.08	0.9	0.284	0.929
RPS3	RSRC1	9606.ENSP00000278572	9606.ENSP00000481697	0.112	0	0	0	0.669	0.742	0	0.177	0.929
SCFD1	TMED2	9606.ENSP00000390783	9606.ENSP00000262225	0	0	0	0	0.065	0.087	0.9	0.27	0.929
SERPINF2	SERPING1	9606.ENSP00000321853	9606.ENSP00000278407	0	0	0.44	0.711	0.064	0	0.9	0.645	0.929
AAK1	DAB2	9606.ENSP00000386456	9606.ENSP00000313391	0	0	0	0	0.063	0	0.9	0.296	0.928
ACOX1	HACL1	9606.ENSP00000293217	9606.ENSP00000323811	0	0	0	0	0.098	0	0.9	0.271	0.928
ADAMTS4	POFUT2	9606.ENSP00000356975	9606.ENSP00000339613	0	0	0	0	0.055	0	0.9	0.308	0.928
ALDH6A1	ALDH7A1	9606.ENSP00000450436	9606.ENSP00000387123	0	0	0	0.666	0.089	0	0.9	0.736	0.928
BTN3A1	BTN3A2	9606.ENSP00000289361	9606.ENSP00000348751	0	0	0	0.98	0.356	0.892	0	0.732	0.928
CAV1	SMAD7	9606.ENSP00000339191	9606.ENSP00000262158	0	0	0	0	0	0	0.9	0.312	0.928
CBX2	H2AFJ	9606.ENSP00000308750	9606.ENSP00000438553	0	0	0	0	0	0	0.9	0.31	0.928
CDK4	LYN	9606.ENSP00000257904	9606.ENSP00000428924	0	0	0.31	0.599	0.062	0.158	0.9	0.178	0.928
CEP57	HAUS2	9606.ENSP00000317902	9606.ENSP00000260372	0	0	0	0	0.063	0	0.9	0.295	0.928
CSNK1D	SEC24A	9606.ENSP00000324464	9606.ENSP00000381823	0	0	0	0	0.063	0.191	0.9	0.167	0.928
CTNNBL1	DDX5	9606.ENSP00000355050	9606.ENSP00000225792	0	0	0	0	0.274	0	0.9	0.09	0.928
CTNNBL1	MAGOHB	9606.ENSP00000355050	9606.ENSP00000319240	0	0	0	0	0.314	0	0.9	0	0.928
DHX38	HNRNPR	9606.ENSP00000268482	9606.ENSP00000363745	0	0	0	0	0.083	0.081	0.9	0.25	0.928
DZIP3	UBE2A	9606.ENSP00000355028	9606.ENSP00000360613	0	0	0	0	0	0.193	0.9	0.186	0.928
DZIP3	TRIP12	9606.ENSP00000355028	9606.ENSP00000373696	0	0	0	0	0.063	0.054	0.9	0.289	0.928
EIF4B	RPL8	9606.ENSP00000388806	9606.ENSP00000262584	0	0	0	0	0.163	0	0.9	0.21	0.928
EIF4G1	RPL21	9606.ENSP00000416255	9606.ENSP00000346027	0	0	0	0	0.315	0	0.9	0	0.928
FXR1	VCL	9606.ENSP00000350170	9606.ENSP00000211998	0	0	0	0	0	0.084	0.9	0.282	0.928
GABARAP	TAX1BP1	9606.ENSP00000306866	9606.ENSP00000379612	0	0	0	0	0.062	0.379	0.8	0.455	0.928
GGPS1	HMGCR	9606.ENSP00000282841	9606.ENSP00000287936	0.076	0	0	0	0.063	0.428	0	0.872	0.928
HNRNPA1	U2SURP	9606.ENSP00000341826	9606.ENSP00000418563	0	0	0	0	0.314	0	0.9	0	0.928
HSPD1	PAM16	9606.ENSP00000373620	9606.ENSP00000315693	0	0	0	0	0.096	0	0.9	0.273	0.928
IRF3	TRIM5	9606.ENSP00000471896	9606.ENSP00000369373	0	0	0	0	0	0.064	0.9	0.297	0.928
KAT5	RAD17	9606.ENSP00000340330	9606.ENSP00000426191	0	0	0	0	0.149	0	0.9	0.222	0.928
KLHL12	PDCD6	9606.ENSP00000356230	9606.ENSP00000264933	0	0	0	0	0	0.117	0.9	0.252	0.928
KMT2E	TNRC6B	9606.ENSP00000312379	9606.ENSP00000401946	0	0	0	0	0.246	0	0.9	0.126	0.928
KRI1	NOB1	9606.ENSP00000320917	9606.ENSP00000268802	0	0	0	0	0.845	0	0	0.56	0.928
MAGOHB	RPLP0	9606.ENSP00000319240	9606.ENSP00000449328	0	0	0	0	0.178	0	0.9	0.204	0.928
MDM2	RAD17	9606.ENSP00000258149	9606.ENSP00000426191	0	0	0	0	0	0	0.9	0.311	0.928
MRE11A	UBE2I	9606.ENSP00000325863	9606.ENSP00000348056	0	0	0	0	0.062	0.269	0.9	0.078	0.928
NEDD4L	UBE2A	9606.ENSP00000383199	9606.ENSP00000360613	0	0	0	0	0.06	0.188	0.9	0.174	0.928
NFATC2IP	UBE2I	9606.ENSP00000324792	9606.ENSP00000348056	0	0	0	0	0.131	0.725	0	0.724	0.928
PICALM	REPS1	9606.ENSP00000377015	9606.ENSP00000392065	0	0	0	0	0	0	0.9	0.316	0.928
PIK3R1	VEGFA	9606.ENSP00000428056	9606.ENSP00000478570	0	0	0	0	0	0	0.9	0.313	0.928
PPARG	SETDB1	9606.ENSP00000287820	9606.ENSP00000271640	0	0	0	0	0	0.161	0.9	0.213	0.928
RNF19A	UBE2C	9606.ENSP00000428968	9606.ENSP00000348838	0	0	0	0	0.056	0.225	0.9	0.143	0.928
RNF19B	UBE2C	9606.ENSP00000362555	9606.ENSP00000348838	0	0	0	0	0.061	0.225	0.9	0.135	0.928
RPL13	RSRC1	9606.ENSP00000307889	9606.ENSP00000481697	0	0	0	0	0.705	0.735	0	0.159	0.928
SIAH1	TCEB1	9606.ENSP00000349156	9606.ENSP00000478121	0	0	0	0	0.056	0	0.9	0.306	0.928
TFIP11	TRA2B	9606.ENSP00000384421	9606.ENSP00000416959	0	0	0	0	0.097	0.267	0.9	0.049	0.928
ACO2	CHCHD3	9606.ENSP00000216254	9606.ENSP00000262570	0	0	0	0	0.062	0	0.9	0.289	0.927
ACTL6A	MCRS1	9606.ENSP00000397552	9606.ENSP00000349640	0	0	0	0	0.082	0.117	0.9	0.21	0.927
ACTL6A	CUL4A	9606.ENSP00000397552	9606.ENSP00000364589	0	0	0	0	0.117	0	0.9	0.241	0.927
BRD9	SMARCC2	9606.ENSP00000419765	9606.ENSP00000267064	0	0	0	0	0.172	0.827	0	0.536	0.927
CDK7	POLE2	9606.ENSP00000256443	9606.ENSP00000216367	0	0	0	0	0.084	0	0.9	0.274	0.927
COX4I1	VDAC1	9606.ENSP00000457513	9606.ENSP00000265333	0	0	0	0	0.125	0.738	0	0.71	0.927
CSNK1D	YWHAE	9606.ENSP00000324464	9606.ENSP00000264335	0	0	0	0	0.064	0.157	0.9	0.184	0.927
DAB2	REPS1	9606.ENSP00000313391	9606.ENSP00000392065	0	0	0	0	0	0	0.9	0.303	0.927
DCTN3	PCM1	9606.ENSP00000259632	9606.ENSP00000327077	0	0	0	0	0	0	0.9	0.301	0.927
DHX38	RBM5	9606.ENSP00000268482	9606.ENSP00000343054	0	0	0	0	0.083	0.185	0.9	0.144	0.927
DHX38	RNPS1	9606.ENSP00000268482	9606.ENSP00000457723	0	0	0	0	0.061	0.096	0.9	0.243	0.927
DLD	SUCLA2	9606.ENSP00000205402	9606.ENSP00000367923	0.081	0	0	0	0.871	0.05	0	0.427	0.927
EIF4G1	RPLP0	9606.ENSP00000416255	9606.ENSP00000449328	0	0	0	0	0.247	0	0.9	0.114	0.927
EIF4G1	RPS20	9606.ENSP00000416255	9606.ENSP00000429374	0	0	0	0	0.132	0	0.9	0.233	0.927
ERCC1	MLH1	9606.ENSP00000013807	9606.ENSP00000231790	0	0	0	0	0.064	0.185	0.54	0.817	0.927
FBXL5	FBXW7	9606.ENSP00000344866	9606.ENSP00000281708	0	0	0	0	0.055	0	0.9	0.292	0.927
GCFC2	SF3A1	9606.ENSP00000318690	9606.ENSP00000215793	0	0	0	0	0.059	0	0.9	0.289	0.927
GDI2	RAB35	9606.ENSP00000369538	9606.ENSP00000229340	0	0	0	0	0	0.183	0.9	0.184	0.927
GFM2	MRPS24	9606.ENSP00000296805	9606.ENSP00000318158	0	0	0	0	0.303	0	0.9	0	0.927
HERC4	UBE2E2	9606.ENSP00000378624	9606.ENSP00000379931	0	0	0	0	0.06	0.188	0.9	0.162	0.927
HNRNPR	SRRM1	9606.ENSP00000363745	9606.ENSP00000326261	0	0	0	0	0.156	0	0.9	0.204	0.927
INTS10	POLR2D	9606.ENSP00000381064	9606.ENSP00000272645	0	0	0	0	0.061	0.173	0.9	0.173	0.927
IRF3	SP100	9606.ENSP00000471896	9606.ENSP00000343023	0	0	0	0	0.06	0.064	0.9	0.269	0.927
MAVS	MFN2	9606.ENSP00000401980	9606.ENSP00000235329	0	0	0	0	0.061	0.379	0.8	0.453	0.927
MRPL42	MTIF2	9606.ENSP00000449884	9606.ENSP00000263629	0	0	0	0	0.123	0	0.9	0.235	0.927
NFATC2IP	RNF4	9606.ENSP00000324792	9606.ENSP00000426503	0	0	0	0	0	0.719	0	0.751	0.927
NOL6	RPS26	9606.ENSP00000297990	9606.ENSP00000348849	0	0	0	0	0.068	0	0.9	0.28	0.927
PABPC1	RNPS1	9606.ENSP00000313007	9606.ENSP00000457723	0	0	0	0	0.096	0.132	0.9	0.18	0.927
PAF1	POLR2D	9606.ENSP00000221265	9606.ENSP00000272645	0	0	0	0	0.049	0.298	0.9	0	0.927
PAF1	UBE2A	9606.ENSP00000221265	9606.ENSP00000360613	0	0	0	0	0.061	0.188	0.9	0.158	0.927
PLRG1	U2SURP	9606.ENSP00000424417	9606.ENSP00000418563	0	0	0	0	0.153	0	0.9	0.209	0.927
POLE2	RAD51C	9606.ENSP00000216367	9606.ENSP00000336701	0	0	0	0	0.196	0	0.9	0.172	0.927
RAP1A	RHOA	9606.ENSP00000358723	9606.ENSP00000400175	0	0	0.417	0.777	0.087	0.073	0.9	0.623	0.927
RNF14	RNF19A	9606.ENSP00000378028	9606.ENSP00000428968	0	0	0	0.566	0.041	0	0.9	0.644	0.927
SRSF1	TFIP11	9606.ENSP00000258962	9606.ENSP00000384421	0	0	0	0	0.089	0.185	0.9	0.135	0.927
SSU72	VWA9	9606.ENSP00000291386	9606.ENSP00000408429	0	0	0	0	0.197	0	0.9	0.171	0.927
ABCA2	ABCB6	9606.ENSP00000344155	9606.ENSP00000265316	0	0	0	0.548	0.062	0.05	0.9	0.557	0.926
AKT1	PPP2R4	9606.ENSP00000451828	9606.ENSP00000377036	0	0	0	0	0.063	0.393	0	0.881	0.926
CASP10	MAVS	9606.ENSP00000286186	9606.ENSP00000401980	0	0	0	0	0.059	0	0.9	0.285	0.926
CDK4	SMARCA2	9606.ENSP00000257904	9606.ENSP00000265773	0	0	0	0	0.081	0.157	0.9	0.164	0.926
CDK8	CUL1	9606.ENSP00000370938	9606.ENSP00000326804	0	0	0	0	0.113	0	0.9	0.242	0.926
CDKN2A	SUMO1	9606.ENSP00000418915	9606.ENSP00000376077	0	0	0	0	0.061	0.071	0.9	0.255	0.926
CNOT2	EIF4G1	9606.ENSP00000229195	9606.ENSP00000416255	0	0	0	0	0.106	0	0.9	0.24	0.926
COPS7B	RNF7	9606.ENSP00000362710	9606.ENSP00000273480	0	0	0	0	0.064	0	0.9	0.275	0.926
DAB2	STAM	9606.ENSP00000313391	9606.ENSP00000366746	0	0	0	0	0.06	0	0.9	0.283	0.926
DDX3X	EIF4G1	9606.ENSP00000382840	9606.ENSP00000416255	0	0	0	0	0.271	0.497	0	0.816	0.926
DDX5	PAPOLA	9606.ENSP00000225792	9606.ENSP00000216277	0	0	0	0	0.181	0.131	0.9	0.09	0.926
DDX5	RNPS1	9606.ENSP00000225792	9606.ENSP00000457723	0	0	0	0	0.078	0.125	0.9	0.196	0.926
DYNC1I1	KLC2	9606.ENSP00000320130	9606.ENSP00000399403	0	0	0	0	0.062	0	0.9	0.282	0.926
EPS15L1	LDLR	9606.ENSP00000393313	9606.ENSP00000454071	0	0	0	0	0	0	0.9	0.298	0.926
FGA	SERPING1	9606.ENSP00000306361	9606.ENSP00000278407	0	0	0	0	0.064	0	0.9	0.279	0.926
FYTTD1	RNPS1	9606.ENSP00000241502	9606.ENSP00000457723	0	0	0	0	0.074	0	0.9	0.267	0.926
GATM	SHMT1	9606.ENSP00000379895	9606.ENSP00000318868	0	0	0	0	0.061	0	0.9	0.284	0.926
GATM	SHMT2	9606.ENSP00000379895	9606.ENSP00000333667	0	0	0	0	0.051	0	0.9	0.29	0.926
GDI2	RAB3GAP1	9606.ENSP00000369538	9606.ENSP00000411418	0	0	0	0	0.062	0	0.9	0.276	0.926
GNB1	PRKCE	9606.ENSP00000481878	9606.ENSP00000306124	0	0	0	0	0	0.185	0.9	0.168	0.926
LSG1	SDAD1	9606.ENSP00000265245	9606.ENSP00000348596	0	0	0	0	0.863	0.379	0	0.201	0.926
MDM2	PDPK1	9606.ENSP00000258149	9606.ENSP00000344220	0	0	0	0	0	0	0.9	0.297	0.926
NT5E	THY1	9606.ENSP00000257770	9606.ENSP00000284240	0	0	0	0	0	0	0	0.926	0.926
PARP2	POLE2	9606.ENSP00000250416	9606.ENSP00000216367	0	0	0	0	0.196	0	0.9	0.157	0.926
PCBP2	SRRM1	9606.ENSP00000352438	9606.ENSP00000326261	0	0	0	0	0.137	0	0.9	0.22	0.926
POLR2D	RNPS1	9606.ENSP00000272645	9606.ENSP00000457723	0	0	0	0	0.278	0	0.9	0.068	0.926
SRRM1	TFIP11	9606.ENSP00000326261	9606.ENSP00000384421	0	0	0	0	0.183	0	0.9	0.17	0.926
SYNE2	UBE2I	9606.ENSP00000350719	9606.ENSP00000348056	0	0	0	0	0	0.293	0.9	0.043	0.926
UBE2C	UBE2E2	9606.ENSP00000348838	9606.ENSP00000379931	0	0	0	0.821	0.088	0.168	0.9	0.594	0.926
ABLIM2	TRIO	9606.ENSP00000393511	9606.ENSP00000339299	0	0	0	0	0.062	0	0.9	0.269	0.925
ACAA2	ALDH6A1	9606.ENSP00000285093	9606.ENSP00000450436	0	0	0	0	0.192	0	0.9	0.149	0.925
AP2S1	PICALM	9606.ENSP00000263270	9606.ENSP00000377015	0	0	0	0	0.049	0	0.9	0.279	0.925
ARFGAP2	TMED2	9606.ENSP00000434442	9606.ENSP00000262225	0	0	0	0	0.063	0.262	0.9	0.056	0.925
BRD9	SS18	9606.ENSP00000419765	9606.ENSP00000414516	0	0	0	0	0.064	0.823	0	0.583	0.925
CAST	PXN	9606.ENSP00000379157	9606.ENSP00000267257	0	0	0	0	0.061	0	0.9	0.268	0.925
CCNT2	CDK4	9606.ENSP00000264157	9606.ENSP00000257904	0	0	0	0	0.051	0.19	0.9	0.144	0.925
CLU	FGA	9606.ENSP00000315130	9606.ENSP00000306361	0	0	0	0	0.061	0	0.9	0.269	0.925
CPSF4	SRSF1	9606.ENSP00000292476	9606.ENSP00000258962	0	0	0	0	0.106	0.185	0.9	0.092	0.925
DCTN1	KLC2	9606.ENSP00000354791	9606.ENSP00000399403	0	0	0	0	0.104	0.058	0.9	0.221	0.925
DHX38	TXNL4A	9606.ENSP00000268482	9606.ENSP00000269601	0	0	0	0	0.062	0.087	0.9	0.229	0.925
DZIP3	UBE2C	9606.ENSP00000355028	9606.ENSP00000348838	0	0	0	0	0.061	0.193	0.9	0.136	0.925
EIF6	RPL8	9606.ENSP00000363574	9606.ENSP00000262584	0	0	0	0	0.317	0.848	0	0.336	0.925
FBXW7	UBE2C	9606.ENSP00000281708	9606.ENSP00000348838	0	0	0	0	0.063	0.084	0.9	0.231	0.925
FZD6	RNF43	9606.ENSP00000351605	9606.ENSP00000463069	0	0	0	0	0	0.128	0.9	0.212	0.925
HSCB	HSPD1	9606.ENSP00000216027	9606.ENSP00000373620	0	0	0	0	0	0	0.9	0.281	0.925
MAGOHB	NUP107	9606.ENSP00000319240	9606.ENSP00000229179	0	0	0	0	0.132	0	0.9	0.211	0.925
NCK1	VEGFA	9606.ENSP00000417273	9606.ENSP00000478570	0	0	0	0	0	0	0.9	0.284	0.925
NEDD4L	RNF19B	9606.ENSP00000383199	9606.ENSP00000362555	0	0	0	0	0.062	0	0.9	0.27	0.925
NEDD4L	TRIP12	9606.ENSP00000383199	9606.ENSP00000373696	0	0	0	0.56	0.118	0	0.9	0.448	0.925
NEDD4L	RNF19A	9606.ENSP00000383199	9606.ENSP00000428968	0	0	0	0	0.062	0	0.9	0.27	0.925
NUP54	UBE2I	9606.ENSP00000264883	9606.ENSP00000348056	0	0	0	0	0.154	0	0.9	0.189	0.925
POLR2E	SSU72	9606.ENSP00000478303	9606.ENSP00000291386	0	0	0	0	0.078	0.133	0.9	0.182	0.925
PPIL3	PPIL4	9606.ENSP00000286175	9606.ENSP00000253329	0	0	0.37	0.782	0.108	0	0.9	0.634	0.925
PTBP1	U2SURP	9606.ENSP00000349428	9606.ENSP00000418563	0	0	0	0	0.289	0	0.9	0	0.925
RNF4	SIAH1	9606.ENSP00000426503	9606.ENSP00000349156	0	0	0	0	0	0	0.9	0.285	0.925
SCLY	TXNRD1	9606.ENSP00000254663	9606.ENSP00000434516	0.118	0	0	0	0.082	0	0.9	0.185	0.925
SRSF1	TXNL4A	9606.ENSP00000258962	9606.ENSP00000269601	0	0	0	0	0.284	0	0.9	0	0.925
AKT1	JAK3	9606.ENSP00000451828	9606.ENSP00000391676	0	0	0	0.584	0.05	0	0.9	0.599	0.924
ALB	LTBP1	9606.ENSP00000295897	9606.ENSP00000386043	0	0	0	0	0	0	0.9	0.279	0.924
AREL1	UBE2A	9606.ENSP00000348714	9606.ENSP00000360613	0	0	0	0	0.06	0.188	0.9	0.131	0.924
AREL1	UBE2E2	9606.ENSP00000348714	9606.ENSP00000379931	0	0	0	0	0.061	0.188	0.9	0.124	0.924
BCAR3	NEDD9	9606.ENSP00000359264	9606.ENSP00000368759	0	0	0	0	0	0.825	0	0.584	0.924
CCNT2	CDK14	9606.ENSP00000264157	9606.ENSP00000369390	0	0	0	0	0.063	0.19	0.9	0.121	0.924
CDC27	UBE2E2	9606.ENSP00000434614	9606.ENSP00000379931	0	0	0	0	0.191	0.081	0.9	0.104	0.924
CDK7	POLR2E	9606.ENSP00000256443	9606.ENSP00000478303	0	0	0	0	0.174	0	0.9	0.164	0.924
CDK7	POLR1C	9606.ENSP00000256443	9606.ENSP00000361465	0	0	0	0	0.065	0.185	0.9	0.129	0.924
COPS3	TCEB1	9606.ENSP00000268717	9606.ENSP00000478121	0	0	0	0	0.166	0.166	0.9	0.043	0.924
COPS3	RNF7	9606.ENSP00000268717	9606.ENSP00000273480	0	0	0	0	0.064	0	0.9	0.262	0.924
DDX5	U2SURP	9606.ENSP00000225792	9606.ENSP00000418563	0	0	0	0	0.207	0	0.9	0.127	0.924
DYNC1I1	OSBPL1A	9606.ENSP00000320130	9606.ENSP00000320291	0	0	0	0	0.088	0	0.9	0.236	0.924
EFTUD2	ZRSR2	9606.ENSP00000392094	9606.ENSP00000303015	0	0	0	0	0.064	0	0.9	0.258	0.924
EFTUD2	U2SURP	9606.ENSP00000392094	9606.ENSP00000418563	0	0	0	0	0.219	0	0.9	0.114	0.924
EIF4B	RPL24	9606.ENSP00000388806	9606.ENSP00000377640	0	0	0	0	0.218	0	0.9	0.108	0.924
EIF4G1	RPL24	9606.ENSP00000416255	9606.ENSP00000377640	0	0	0	0	0.154	0	0.9	0.181	0.924
FBXL5	FBXO44	9606.ENSP00000344866	9606.ENSP00000365961	0	0	0	0	0	0	0.9	0.277	0.924
GLI3	SIN3B	9606.ENSP00000379258	9606.ENSP00000369131	0	0	0	0	0.062	0.26	0.9	0	0.924
GLI3	NUMB	9606.ENSP00000379258	9606.ENSP00000451300	0	0	0	0	0	0.057	0.9	0.268	0.924
HERC4	UBE3B	9606.ENSP00000378624	9606.ENSP00000340596	0	0	0	0.559	0.086	0	0.9	0.497	0.924
HERC4	TRIP12	9606.ENSP00000378624	9606.ENSP00000373696	0	0	0	0.552	0.063	0	0.9	0.519	0.924
HSPD1	LONP1	9606.ENSP00000373620	9606.ENSP00000353826	0.043	0	0	0	0.824	0.063	0	0.578	0.924
LYN	NFKB1	9606.ENSP00000428924	9606.ENSP00000226574	0	0	0	0	0.087	0.125	0.9	0.166	0.924
MUC20	ST3GAL1	9606.ENSP00000414350	9606.ENSP00000428540	0	0	0	0	0	0	0.9	0.28	0.924
NADK	NUDT12	9606.ENSP00000367890	9606.ENSP00000230792	0	0	0	0	0.061	0	0.9	0.26	0.924
NR3C1	SMARCC2	9606.ENSP00000231509	9606.ENSP00000267064	0	0	0	0	0	0.125	0.9	0.211	0.924
NSMCE4A	SUMO1	9606.ENSP00000358019	9606.ENSP00000376077	0	0	0	0	0.062	0.096	0.9	0.214	0.924
NT5E	NUDT12	9606.ENSP00000257770	9606.ENSP00000230792	0.252	0	0	0	0.061	0	0.9	0.049	0.924
NUP54	SRSF1	9606.ENSP00000264883	9606.ENSP00000258962	0	0	0	0	0.263	0	0.9	0.055	0.924
PPARG	SUMO1	9606.ENSP00000287820	9606.ENSP00000376077	0	0	0	0	0	0.086	0.9	0.243	0.924
QKI	RBPMS	9606.ENSP00000355094	9606.ENSP00000340176	0	0	0	0	0	0.406	0	0.877	0.924
RAP1B	YWHAZ	9606.ENSP00000250559	9606.ENSP00000379287	0	0	0	0	0.07	0.171	0.9	0.138	0.924
RBM5	TRA2B	9606.ENSP00000343054	9606.ENSP00000416959	0	0	0	0	0.11	0.063	0.9	0.204	0.924
RNF7	TRIP12	9606.ENSP00000273480	9606.ENSP00000373696	0	0	0	0	0	0	0.9	0.274	0.924
RNPS1	SF3B1	9606.ENSP00000457723	9606.ENSP00000335321	0	0	0	0	0.105	0	0.9	0.224	0.924
SCFD1	SEC24C	9606.ENSP00000390783	9606.ENSP00000343405	0	0	0	0	0.109	0.055	0.9	0.211	0.924
TYROBP	VAV2	9606.ENSP00000262629	9606.ENSP00000360916	0	0	0	0	0.078	0	0.9	0.251	0.924
UBE2E2	UBE3B	9606.ENSP00000379931	9606.ENSP00000340596	0	0	0	0	0.06	0.188	0.9	0.131	0.924
AKT1	LAMTOR1	9606.ENSP00000451828	9606.ENSP00000278671	0	0	0	0	0.067	0	0.9	0.244	0.923
ASB13	HERC2	9606.ENSP00000350331	9606.ENSP00000261609	0	0	0	0	0.049	0.185	0.9	0.127	0.923
CASP9	PDPK1	9606.ENSP00000330237	9606.ENSP00000344220	0	0	0	0	0	0	0.9	0.268	0.923
CBX2	UBE2I	9606.ENSP00000308750	9606.ENSP00000348056	0	0	0	0	0.061	0.079	0.9	0.224	0.923
CCNC	CUL1	9606.ENSP00000428982	9606.ENSP00000326804	0	0	0	0	0.062	0	0.9	0.248	0.923
CDK7	XRCC1	9606.ENSP00000256443	9606.ENSP00000262887	0	0	0	0	0.068	0	0.9	0.244	0.923
CDK8	PPARG	9606.ENSP00000370938	9606.ENSP00000287820	0	0	0	0	0	0.077	0.9	0.239	0.923
CDKN2A	TRIP12	9606.ENSP00000418915	9606.ENSP00000373696	0	0	0	0	0.062	0.404	0	0.874	0.923
COPS4	MYEOV2	9606.ENSP00000264389	9606.ENSP00000304147	0	0	0	0	0.061	0	0.9	0.248	0.923
CPSF4	SF3B1	9606.ENSP00000292476	9606.ENSP00000335321	0	0	0	0	0.106	0	0.9	0.217	0.923
CSNK1D	YWHAZ	9606.ENSP00000324464	9606.ENSP00000379287	0	0	0	0	0.064	0.222	0.9	0.073	0.923
CUL1	SOCS2	9606.ENSP00000326804	9606.ENSP00000481249	0	0	0	0	0.049	0.052	0.9	0.25	0.923
DCTD	NT5E	9606.ENSP00000349576	9606.ENSP00000257770	0.186	0	0	0	0	0	0.9	0.135	0.923
DDB2	POLE2	9606.ENSP00000256996	9606.ENSP00000216367	0	0	0	0	0.061	0	0.9	0.252	0.923
DYNC1I1	NR3C1	9606.ENSP00000320130	9606.ENSP00000231509	0	0	0	0	0	0.265	0.9	0	0.923
EFTUD2	GCFC2	9606.ENSP00000392094	9606.ENSP00000318690	0	0	0	0	0	0.269	0.9	0	0.923
EFTUD2	PCBP2	9606.ENSP00000392094	9606.ENSP00000352438	0	0	0	0	0.2	0	0.9	0.116	0.923
EPB41L1	EPB41L2	9606.ENSP00000337168	9606.ENSP00000338481	0	0	0	0.914	0.063	0.194	0.9	0.836	0.923
FBXO4	USP47	9606.ENSP00000281623	9606.ENSP00000433146	0	0	0	0	0	0	0.9	0.268	0.923
FGA	IGF2	9606.ENSP00000306361	9606.ENSP00000391826	0	0	0	0	0.196	0	0.9	0.12	0.923
FUS	RBM5	9606.ENSP00000254108	9606.ENSP00000343054	0	0	0	0	0.108	0.057	0.9	0.192	0.923
FUS	SF3B1	9606.ENSP00000254108	9606.ENSP00000335321	0	0	0	0	0.198	0	0.9	0.125	0.923
GORASP1	SEC22C	9606.ENSP00000313869	9606.ENSP00000264454	0	0	0	0	0	0	0.9	0.271	0.923
HERC2	RCHY1	9606.ENSP00000261609	9606.ENSP00000321239	0	0	0	0	0	0	0.9	0.262	0.923
HNRNPA1	PPIL4	9606.ENSP00000341826	9606.ENSP00000253329	0	0	0	0	0.078	0.183	0.9	0.105	0.923
HSPA9	NDUFB8	9606.ENSP00000297185	9606.ENSP00000299166	0	0	0	0	0	0	0.9	0.266	0.923
INTS10	POLR2E	9606.ENSP00000381064	9606.ENSP00000478303	0	0	0	0	0.072	0.173	0.9	0.122	0.923
MAGOHB	TXNL4A	9606.ENSP00000319240	9606.ENSP00000269601	0	0	0	0	0.267	0	0.9	0	0.923
MAGOHB	POLR2E	9606.ENSP00000319240	9606.ENSP00000478303	0	0	0	0	0.249	0	0.9	0.057	0.923
MAP2K6	MAP3K11	9606.ENSP00000468348	9606.ENSP00000309597	0	0	0	0.589	0.061	0.05	0.9	0.527	0.923
NFKB1	PDPK1	9606.ENSP00000226574	9606.ENSP00000344220	0	0	0	0	0.087	0.051	0.9	0.222	0.923
NR2C1	SUMO1	9606.ENSP00000333275	9606.ENSP00000376077	0	0	0	0	0	0.268	0.9	0	0.923
NUBP2	RTEL1	9606.ENSP00000262302	9606.ENSP00000353332	0	0	0	0	0.064	0	0.9	0.247	0.923
PAPOLA	RBM5	9606.ENSP00000216277	9606.ENSP00000343054	0	0	0	0	0.133	0	0.9	0.186	0.923
PAPOLA	SF3B1	9606.ENSP00000216277	9606.ENSP00000335321	0	0	0	0	0.224	0	0.9	0.089	0.923
PDCD6	SEC24A	9606.ENSP00000264933	9606.ENSP00000381823	0	0	0	0	0.046	0	0.9	0.262	0.923
PIK3R1	RHOA	9606.ENSP00000428056	9606.ENSP00000400175	0	0	0	0	0.057	0.061	0.9	0.238	0.923
PPARG	ZNF638	9606.ENSP00000287820	9606.ENSP00000386433	0	0	0	0	0	0	0.9	0.263	0.923
RAB34	RAB40B	9606.ENSP00000413156	9606.ENSP00000461785	0	0	0.229	0.628	0.062	0	0.9	0.43	0.923
RAD51C	RAD9B	9606.ENSP00000336701	9606.ENSP00000376440	0	0	0	0	0.064	0.086	0.9	0.207	0.923
RBM5	TXNL4A	9606.ENSP00000343054	9606.ENSP00000269601	0	0	0	0	0.059	0	0.9	0.251	0.923
RNF111	RNF41	9606.ENSP00000453872	9606.ENSP00000342755	0	0	0	0	0.055	0.157	0.9	0.153	0.923
RNF111	UBE2A	9606.ENSP00000453872	9606.ENSP00000360613	0	0	0	0	0.061	0.193	0.9	0.109	0.923
RNF111	TRIP12	9606.ENSP00000453872	9606.ENSP00000373696	0	0	0	0	0.089	0.054	0.9	0.222	0.923
RNF19A	RNF7	9606.ENSP00000428968	9606.ENSP00000273480	0	0	0	0	0.049	0.077	0.9	0.23	0.923
RNF19A	RNF41	9606.ENSP00000428968	9606.ENSP00000342755	0	0	0	0	0.06	0.05	0.9	0.244	0.923
RNF19A	UBE2A	9606.ENSP00000428968	9606.ENSP00000360613	0	0	0	0	0.061	0.225	0.9	0.068	0.923
RNF19B	UBE2A	9606.ENSP00000362555	9606.ENSP00000360613	0	0	0	0	0.056	0.225	0.9	0.083	0.923
RNF41	TRIP12	9606.ENSP00000342755	9606.ENSP00000373696	0	0	0	0	0.059	0.056	0.9	0.243	0.923
SIAH1	UBE2C	9606.ENSP00000349156	9606.ENSP00000348838	0	0	0	0	0.061	0.186	0.9	0.121	0.923
SIAH1	UBE2A	9606.ENSP00000349156	9606.ENSP00000360613	0	0	0	0	0.062	0.186	0.9	0.111	0.923
TLN1	TPM1	9606.ENSP00000316029	9606.ENSP00000351022	0	0	0	0	0.062	0	0.9	0.247	0.923
ACTL6A	CDK4	9606.ENSP00000397552	9606.ENSP00000257904	0	0	0	0	0.154	0.05	0.9	0.153	0.922
AK2	ATP5J2	9606.ENSP00000346921	9606.ENSP00000292475	0	0	0	0	0.261	0	0.9	0	0.922
ANXA2	GDI2	9606.ENSP00000346032	9606.ENSP00000369538	0	0	0	0	0	0	0.9	0.255	0.922
AREL1	CUL1	9606.ENSP00000348714	9606.ENSP00000326804	0	0	0	0	0.063	0.08	0.9	0.202	0.922
ARL2	TUBB6	9606.ENSP00000246747	9606.ENSP00000318697	0	0	0	0	0.063	0.161	0.9	0.133	0.922
BCCIP	NOP16	9606.ENSP00000357748	9606.ENSP00000480832	0	0	0	0	0.922	0	0	0	0.922
BIRC5	SUMO1	9606.ENSP00000301633	9606.ENSP00000376077	0	0	0	0	0.061	0	0.9	0.245	0.922
CAPZA2	SPTBN1	9606.ENSP00000354947	9606.ENSP00000349259	0	0	0	0	0.062	0.243	0.9	0	0.922
CARM1	FOXA1	9606.ENSP00000325690	9606.ENSP00000250448	0	0	0	0	0	0	0.9	0.254	0.922
CARM1	TXNRD1	9606.ENSP00000325690	9606.ENSP00000434516	0.159	0	0	0	0.062	0	0.9	0.134	0.922
CCBL2	TXNRD1	9606.ENSP00000260508	9606.ENSP00000434516	0.056	0	0	0	0.061	0	0.9	0.226	0.922
CDK7	CDK8	9606.ENSP00000256443	9606.ENSP00000370938	0	0	0	0.818	0.077	0.084	0.9	0.855	0.922
CLU	IGF2	9606.ENSP00000315130	9606.ENSP00000391826	0	0	0	0	0.069	0	0.9	0.233	0.922
CPSF4	RNPS1	9606.ENSP00000292476	9606.ENSP00000457723	0	0	0	0	0.121	0.127	0.9	0.106	0.922
CREM	CRTC2	9606.ENSP00000265372	9606.ENSP00000357622	0	0	0	0	0	0.771	0.6	0.217	0.922
DCTN1	GORASP1	9606.ENSP00000354791	9606.ENSP00000313869	0	0	0	0	0.063	0	0.9	0.243	0.922
DDB2	PARP2	9606.ENSP00000256996	9606.ENSP00000250416	0	0	0	0	0.062	0	0.9	0.24	0.922
GFM2	MRPS22	9606.ENSP00000296805	9606.ENSP00000418008	0	0	0	0	0.105	0	0.9	0.205	0.922
HAUS8	PCM1	9606.ENSP00000253669	9606.ENSP00000327077	0	0	0	0	0	0	0.9	0.261	0.922
HERC2	UBE2A	9606.ENSP00000261609	9606.ENSP00000360613	0	0	0	0	0.072	0.05	0.9	0.227	0.922
IRF3	TRIM14	9606.ENSP00000471896	9606.ENSP00000344208	0	0	0	0	0	0	0.9	0.256	0.922
KAT5	RAD51C	9606.ENSP00000340330	9606.ENSP00000336701	0	0	0	0	0.061	0.13	0.9	0.159	0.922
LDLR	PICALM	9606.ENSP00000454071	9606.ENSP00000377015	0	0	0	0	0	0	0.9	0.257	0.922
NFKB1	TAB3	9606.ENSP00000226574	9606.ENSP00000368215	0	0	0	0	0	0	0.9	0.26	0.922
NR3C1	PIK3R1	9606.ENSP00000231509	9606.ENSP00000428056	0	0	0	0	0.062	0.081	0.9	0.211	0.922
NUP54	SUMO1	9606.ENSP00000264883	9606.ENSP00000376077	0	0	0	0	0.183	0	0.9	0.127	0.922
OAS2	TRIM14	9606.ENSP00000342278	9606.ENSP00000344208	0	0	0	0	0.104	0	0.9	0.209	0.922
PGM2	PYGL	9606.ENSP00000371393	9606.ENSP00000216392	0.11	0	0	0	0.07	0	0.9	0.175	0.922
POLR2D	TXNL4A	9606.ENSP00000272645	9606.ENSP00000269601	0	0	0	0	0.26	0	0.9	0	0.922
POLR2E	PTBP1	9606.ENSP00000478303	9606.ENSP00000349428	0	0	0	0	0.198	0	0.9	0.106	0.922
POLR2H	TAF1C	9606.ENSP00000415536	9606.ENSP00000455265	0	0	0	0	0	0	0.9	0.258	0.922
PRKAG1	TSC2	9606.ENSP00000323867	9606.ENSP00000219476	0	0	0	0	0	0	0.9	0.259	0.922
PRKAG1	RHOA	9606.ENSP00000323867	9606.ENSP00000400175	0	0	0	0	0.059	0.185	0.9	0.104	0.922
RAD17	YWHAZ	9606.ENSP00000426191	9606.ENSP00000379287	0	0	0	0	0.061	0.083	0.9	0.202	0.922
RNF14	UBE2C	9606.ENSP00000378028	9606.ENSP00000348838	0	0	0	0	0	0.132	0.9	0.173	0.922
RNF4	UBE2C	9606.ENSP00000426503	9606.ENSP00000348838	0	0	0	0	0.063	0.164	0.9	0.125	0.922
RPL31	RSRC1	9606.ENSP00000386717	9606.ENSP00000481697	0	0	0	0	0.669	0.739	0	0.177	0.922
RPS9	TPT1	9606.ENSP00000302896	9606.ENSP00000477781	0	0	0	0	0.922	0	0	0	0.922
SEC61A2	SRP72	9606.ENSP00000298428	9606.ENSP00000342181	0	0	0	0	0.061	0.082	0.9	0.204	0.922
TRA2B	TXNL4A	9606.ENSP00000416959	9606.ENSP00000269601	0	0	0	0	0.245	0	0.9	0.056	0.922
UBE2A	UBE2E2	9606.ENSP00000360613	9606.ENSP00000379931	0	0	0	0.886	0.102	0.173	0.9	0.385	0.922
ACTL6A	PRMT5	9606.ENSP00000397552	9606.ENSP00000319169	0	0	0	0	0.148	0.05	0.9	0.148	0.921
AKT1	BRD1	9606.ENSP00000451828	9606.ENSP00000216267	0	0	0	0	0.086	0	0.9	0.207	0.921
ALDH6A1	ECHDC1	9606.ENSP00000450436	9606.ENSP00000436585	0	0	0	0	0.135	0	0.9	0.161	0.921
ARAF	PPP2R5D	9606.ENSP00000290277	9606.ENSP00000417963	0	0	0	0	0.066	0.156	0.9	0.121	0.921
C6	CLU	9606.ENSP00000263413	9606.ENSP00000315130	0	0	0	0	0	0	0.9	0.244	0.921
CSNK2A1	YAF2	9606.ENSP00000217244	9606.ENSP00000328004	0	0	0	0	0	0.232	0.9	0.064	0.921
CUL1	RNF111	9606.ENSP00000326804	9606.ENSP00000453872	0	0	0	0	0.063	0	0.9	0.231	0.921
CYP3A5	HSD17B6	9606.ENSP00000222982	9606.ENSP00000451406	0	0	0	0	0.066	0.064	0.9	0.213	0.921
DDB2	SUMO1	9606.ENSP00000256996	9606.ENSP00000376077	0	0	0	0	0	0	0.9	0.248	0.921
DDX52	RPS3	9606.ENSP00000479504	9606.ENSP00000278572	0	0	0	0	0.069	0	0.9	0.223	0.921
DHX38	PAPOLA	9606.ENSP00000268482	9606.ENSP00000216277	0	0	0	0	0.205	0	0.9	0.097	0.921
EIF4G1	RPL13	9606.ENSP00000416255	9606.ENSP00000307889	0	0	0	0	0.18	0	0.9	0.115	0.921
EIF4G1	RPS26	9606.ENSP00000416255	9606.ENSP00000348849	0	0	0	0	0.158	0.06	0.9	0.128	0.921
ERCC1	XRCC1	9606.ENSP00000013807	9606.ENSP00000262887	0	0	0	0	0	0	0.36	0.882	0.921
FGA	TLN1	9606.ENSP00000306361	9606.ENSP00000316029	0	0	0	0	0	0	0.9	0.251	0.921
FUS	U2SURP	9606.ENSP00000254108	9606.ENSP00000418563	0	0	0	0	0.247	0	0.9	0	0.921
GABARAPL1	TAX1BP1	9606.ENSP00000266458	9606.ENSP00000379612	0	0	0	0	0.062	0.354	0.8	0.427	0.921
HECTD2	UBE2E2	9606.ENSP00000401023	9606.ENSP00000379931	0	0	0	0	0.06	0.188	0.9	0.096	0.921
HNRNPA1	TXNL4A	9606.ENSP00000341826	9606.ENSP00000269601	0	0	0	0	0.236	0	0.9	0.056	0.921
HSD17B6	HSD17B7	9606.ENSP00000451406	9606.ENSP00000254521	0	0	0	0	0	0	0.8	0.625	0.921
IFNLR1	STAT4	9606.ENSP00000327824	9606.ENSP00000376134	0	0	0	0	0	0	0.9	0.251	0.921
NOB1	SDAD1	9606.ENSP00000268802	9606.ENSP00000348596	0	0	0	0	0.837	0	0	0.538	0.921
PACSIN3	SNX18	9606.ENSP00000440945	9606.ENSP00000317332	0	0	0	0.559	0.062	0	0.9	0.474	0.921
POLR2D	SRSF1	9606.ENSP00000272645	9606.ENSP00000258962	0	0	0	0	0.105	0.157	0.9	0.084	0.921
RNF14	RNF19B	9606.ENSP00000378028	9606.ENSP00000362555	0	0	0	0.57	0.041	0	0.9	0.53	0.921
RNF41	UBE2C	9606.ENSP00000342755	9606.ENSP00000348838	0	0	0	0	0	0.188	0.9	0.108	0.921
UBE2C	UBE3B	9606.ENSP00000348838	9606.ENSP00000340596	0	0	0	0	0.06	0.188	0.9	0.092	0.921
UBE2C	UBE2F	9606.ENSP00000348838	9606.ENSP00000478474	0	0	0	0.668	0.079	0.08	0.9	0.46	0.921
ACTR10	KLC2	9606.ENSP00000254286	9606.ENSP00000399403	0	0	0	0	0	0.067	0.9	0.216	0.92
ADPGK	PGM2	9606.ENSP00000312250	9606.ENSP00000371393	0	0	0	0	0.065	0	0.9	0.219	0.92
API5	TBC1D23	9606.ENSP00000431391	9606.ENSP00000377700	0	0	0	0	0.141	0.911	0	0	0.92
AREL1	UBE3B	9606.ENSP00000348714	9606.ENSP00000340596	0	0	0	0.588	0.064	0	0.9	0.465	0.92
ATF2	NR3C1	9606.ENSP00000264110	9606.ENSP00000231509	0	0	0	0	0.062	0.098	0.9	0.172	0.92
CCND3	LYN	9606.ENSP00000362082	9606.ENSP00000428924	0	0	0	0	0	0	0.9	0.233	0.92
COPS4	FBXW7	9606.ENSP00000264389	9606.ENSP00000281708	0	0	0	0	0.062	0	0.9	0.221	0.92
COPZ1	SEC24A	9606.ENSP00000449270	9606.ENSP00000381823	0	0	0	0	0.086	0.16	0.9	0.091	0.92
CPSF4	PLRG1	9606.ENSP00000292476	9606.ENSP00000424417	0	0	0	0	0.193	0	0.9	0.098	0.92
CTNNBL1	RNPS1	9606.ENSP00000355050	9606.ENSP00000457723	0	0	0	0	0.223	0	0.9	0.056	0.92
CUL1	SUFU	9606.ENSP00000326804	9606.ENSP00000358918	0	0	0	0	0.061	0	0.9	0.226	0.92
CYP3A5	HSD17B7	9606.ENSP00000222982	9606.ENSP00000254521	0	0	0	0	0.061	0.185	0.9	0.082	0.92
DCTN1	KLC4	9606.ENSP00000354791	9606.ENSP00000259708	0	0	0	0	0.063	0.058	0.9	0.208	0.92
DDX5	KAT5	9606.ENSP00000225792	9606.ENSP00000340330	0	0	0	0	0.061	0.05	0.9	0.211	0.92
DHX38	SRRM1	9606.ENSP00000268482	9606.ENSP00000326261	0	0	0	0	0.114	0	0.9	0.176	0.92
DLG1	MDM2	9606.ENSP00000345731	9606.ENSP00000258149	0	0	0	0	0.062	0.169	0.9	0.095	0.92
EIF4B	RPS26	9606.ENSP00000388806	9606.ENSP00000348849	0	0	0	0	0.139	0	0.9	0.153	0.92
EIF4G1	RPS16	9606.ENSP00000416255	9606.ENSP00000251453	0	0	0	0	0.134	0	0.9	0.156	0.92
EIF4G1	RPL34	9606.ENSP00000416255	9606.ENSP00000378163	0	0	0	0	0.147	0	0.9	0.142	0.92
EIF6	RPLP0	9606.ENSP00000363574	9606.ENSP00000449328	0.219	0	0	0	0.353	0.787	0	0.347	0.92
EPS15L1	REPS1	9606.ENSP00000393313	9606.ENSP00000392065	0	0	0	0.549	0.055	0	0.9	0.444	0.92
FBXW7	TRIP12	9606.ENSP00000281708	9606.ENSP00000373696	0	0	0	0	0.062	0	0.9	0.219	0.92
HECTD2	UBE2A	9606.ENSP00000401023	9606.ENSP00000360613	0	0	0	0	0.061	0.188	0.9	0.078	0.92
KIF27	KIFC2	9606.ENSP00000297814	9606.ENSP00000301332	0	0	0	0.619	0.061	0.134	0.9	0.301	0.92
LAMTOR1	PRKAG1	9606.ENSP00000278671	9606.ENSP00000323867	0	0	0	0	0.158	0	0.9	0.134	0.92
MAF1	MLST8	9606.ENSP00000318604	9606.ENSP00000456405	0	0	0	0	0.14	0	0.9	0.147	0.92
MAGOHB	NUP35	9606.ENSP00000319240	9606.ENSP00000295119	0	0	0	0	0.165	0	0.9	0.127	0.92
MAGOHB	PCBP2	9606.ENSP00000319240	9606.ENSP00000352438	0	0	0	0	0.218	0	0.9	0.07	0.92
MRPL48	MTIF2	9606.ENSP00000308717	9606.ENSP00000263629	0	0	0	0	0.072	0	0.9	0.215	0.92
NEDD4L	RNF41	9606.ENSP00000383199	9606.ENSP00000342755	0	0	0	0	0.059	0.056	0.9	0.21	0.92
NFKB1	NKIRAS2	9606.ENSP00000226574	9606.ENSP00000303580	0	0	0	0	0.062	0	0.9	0.22	0.92
NOB1	UTP23	9606.ENSP00000268802	9606.ENSP00000308332	0	0	0	0	0.833	0	0	0.54	0.92
NUP43	SRSF1	9606.ENSP00000342262	9606.ENSP00000258962	0	0	0	0	0.241	0	0.9	0	0.92
NUP43	UBE2I	9606.ENSP00000342262	9606.ENSP00000348056	0	0	0	0	0.124	0	0.9	0.163	0.92
POLR2D	RNGTT	9606.ENSP00000272645	9606.ENSP00000358497	0	0	0	0	0.055	0.176	0.9	0.102	0.92
PREB	SEC16A	9606.ENSP00000260643	9606.ENSP00000325827	0	0	0	0	0.062	0.261	0	0.895	0.92
PTBP1	TXNL4A	9606.ENSP00000349428	9606.ENSP00000269601	0	0	0	0	0.183	0	0.9	0.106	0.92
RNF41	UBE2E2	9606.ENSP00000342755	9606.ENSP00000379931	0	0	0	0	0.062	0.188	0.9	0.084	0.92
SEC16A	SEC22C	9606.ENSP00000325827	9606.ENSP00000264454	0	0	0	0	0.058	0	0.9	0.226	0.92
SEC16B	SEC22C	9606.ENSP00000308339	9606.ENSP00000264454	0	0	0	0	0.058	0	0.9	0.226	0.92
SEC22C	TMED2	9606.ENSP00000264454	9606.ENSP00000262225	0	0	0	0	0.129	0.11	0.9	0.098	0.92
SERPINA1	TMSB4X	9606.ENSP00000416066	9606.ENSP00000370010	0	0	0	0	0	0	0.9	0.237	0.92
ACTR10	SPTBN1	9606.ENSP00000254286	9606.ENSP00000349259	0	0	0	0	0.072	0.185	0.9	0.059	0.919
CAB39	MARK2	9606.ENSP00000258418	9606.ENSP00000385751	0	0	0	0	0	0	0.9	0.232	0.919
CDC16	FBXW7	9606.ENSP00000353549	9606.ENSP00000281708	0	0	0	0	0.063	0	0.9	0.209	0.919
CDK4	CDK8	9606.ENSP00000257904	9606.ENSP00000370938	0	0	0	0.837	0.062	0.131	0.9	0.551	0.919
CDK7	GTF2H2C	9606.ENSP00000256443	9606.ENSP00000422907	0	0	0	0	0.125	0.757	0.54	0.276	0.919
CDK7	CUL4A	9606.ENSP00000256443	9606.ENSP00000364589	0	0	0	0	0.062	0	0.9	0.213	0.919
CHMP4A	GABARAPL1	9606.ENSP00000324205	9606.ENSP00000266458	0	0	0	0	0.063	0.085	0.9	0.168	0.919
CHN2	RHOA	9606.ENSP00000222792	9606.ENSP00000400175	0	0	0	0	0	0.096	0.9	0.18	0.919
CNOT8	EIF4G1	9606.ENSP00000430493	9606.ENSP00000416255	0	0	0	0	0.082	0	0.9	0.189	0.919
CPSF4	TRA2B	9606.ENSP00000292476	9606.ENSP00000416959	0	0	0	0	0.107	0	0.9	0.175	0.919
CUL1	RNF4	9606.ENSP00000326804	9606.ENSP00000426503	0	0	0	0	0.064	0	0.9	0.21	0.919
DHX38	PPIL3	9606.ENSP00000268482	9606.ENSP00000286175	0	0	0	0	0	0.185	0.9	0.088	0.919
ERCC1	KAT5	9606.ENSP00000013807	9606.ENSP00000340330	0	0	0	0	0.063	0	0.9	0.208	0.919
FBXO4	RCHY1	9606.ENSP00000281623	9606.ENSP00000321239	0	0	0	0	0	0	0.9	0.225	0.919
FBXO44	FBXW7	9606.ENSP00000365961	9606.ENSP00000281708	0	0	0	0	0	0	0.9	0.226	0.919
FGA	RAP1B	9606.ENSP00000306361	9606.ENSP00000250559	0	0	0	0	0	0.053	0.9	0.222	0.919
FOXA1	KAT5	9606.ENSP00000250448	9606.ENSP00000340330	0	0	0	0	0.049	0.157	0.9	0.117	0.919
FXR1	TLN1	9606.ENSP00000350170	9606.ENSP00000316029	0	0	0	0	0	0	0.9	0.225	0.919
GABARAPL1	MAP1LC3B	9606.ENSP00000266458	9606.ENSP00000268607	0	0	0	0.851	0.11	0	0.9	0.888	0.919
GEMIN2	NUP35	9606.ENSP00000308533	9606.ENSP00000295119	0	0	0	0	0.13	0	0.9	0.145	0.919
GNB1	PTGER3	9606.ENSP00000481878	9606.ENSP00000349003	0	0	0	0	0	0.185	0.9	0.089	0.919
GNB5	RHOA	9606.ENSP00000261837	9606.ENSP00000400175	0	0	0	0	0	0.171	0.9	0.109	0.919
HERC2	RNF41	9606.ENSP00000261609	9606.ENSP00000342755	0	0	0	0	0	0.186	0.9	0.089	0.919
HSD17B4	MPV17	9606.ENSP00000420914	9606.ENSP00000369383	0	0	0	0	0.061	0	0.9	0.212	0.919
HSPD1	NDUFB8	9606.ENSP00000373620	9606.ENSP00000299166	0	0	0	0	0.063	0	0.9	0.212	0.919
KIF12	KIFC2	9606.ENSP00000363232	9606.ENSP00000301332	0	0	0	0.622	0.071	0	0.9	0.469	0.919
LTBP1	PRSS23	9606.ENSP00000386043	9606.ENSP00000280258	0	0	0	0	0.106	0	0.9	0.174	0.919
MAGOHB	NUP43	9606.ENSP00000319240	9606.ENSP00000342262	0	0	0	0	0.202	0	0.9	0.071	0.919
NCK1	TRIO	9606.ENSP00000417273	9606.ENSP00000339299	0	0	0	0	0	0.184	0.9	0.092	0.919
NFKB1	YWHAE	9606.ENSP00000226574	9606.ENSP00000264335	0	0	0	0	0.095	0.164	0.9	0.059	0.919
NR1H2	UBE2I	9606.ENSP00000253727	9606.ENSP00000348056	0	0	0	0	0	0.226	0.9	0	0.919
NUP43	SUMO1	9606.ENSP00000342262	9606.ENSP00000376077	0	0	0	0	0.159	0	0.9	0.119	0.919
OASL	PML	9606.ENSP00000257570	9606.ENSP00000268058	0	0	0	0	0.141	0.133	0.9	0	0.919
PARP2	XRCC1	9606.ENSP00000250416	9606.ENSP00000262887	0	0	0	0	0.063	0.474	0	0.848	0.919
POLR2D	SSU72	9606.ENSP00000272645	9606.ENSP00000291386	0	0	0	0	0.061	0.133	0.9	0.13	0.919
POLR2E	TAF8	9606.ENSP00000478303	9606.ENSP00000362068	0	0	0	0	0.063	0	0.9	0.207	0.919
POLR2E	RNPS1	9606.ENSP00000478303	9606.ENSP00000457723	0	0	0	0	0.202	0	0.9	0.067	0.919
POLR2H	SRSF1	9606.ENSP00000415536	9606.ENSP00000258962	0	0	0	0	0.229	0	0.9	0	0.919
POLR2H	RNPS1	9606.ENSP00000415536	9606.ENSP00000457723	0	0	0	0	0.154	0	0.9	0.127	0.919
PPIL3	SF3A1	9606.ENSP00000286175	9606.ENSP00000215793	0	0	0	0	0.061	0	0.9	0.213	0.919
PPIL4	SRSF1	9606.ENSP00000253329	9606.ENSP00000258962	0	0	0	0.645	0.08	0.185	0.9	0.08	0.919
PRKAR1A	SUFU	9606.ENSP00000376475	9606.ENSP00000358918	0	0	0	0	0.061	0	0.9	0.21	0.919
RBM5	RNPS1	9606.ENSP00000343054	9606.ENSP00000457723	0	0	0	0	0.062	0	0.9	0.214	0.919
SEC16A	SEC16B	9606.ENSP00000325827	9606.ENSP00000308339	0	0	0	0.786	0	0	0.9	0.905	0.919
SERPING1	VEGFA	9606.ENSP00000278407	9606.ENSP00000478570	0	0	0	0	0.061	0	0.9	0.212	0.919
SHFM1	SUFU	9606.ENSP00000481021	9606.ENSP00000358918	0	0	0	0	0	0	0.9	0.23	0.919
STAM	TRIP10	9606.ENSP00000366746	9606.ENSP00000320117	0	0	0	0	0.061	0	0.9	0.213	0.919
ADAM8	CD300A	9606.ENSP00000453302	9606.ENSP00000353259	0	0	0	0	0.21	0	0.9	0.055	0.918
AREL1	UBE2C	9606.ENSP00000348714	9606.ENSP00000348838	0	0	0	0	0.06	0.188	0.9	0.057	0.918
CBX2	SUMO1	9606.ENSP00000308750	9606.ENSP00000376077	0	0	0	0	0	0.05	0.9	0.213	0.918
CDK7	TAF6	9606.ENSP00000256443	9606.ENSP00000399982	0	0	0	0	0.067	0.11	0.9	0.131	0.918
CPSF4	TXNL4A	9606.ENSP00000292476	9606.ENSP00000269601	0	0	0	0	0.106	0	0.9	0.165	0.918
CSAD	LGALS8	9606.ENSP00000267085	9606.ENSP00000435460	0	0	0	0	0.062	0	0	0.917	0.918
CSNK1D	SDCCAG8	9606.ENSP00000324464	9606.ENSP00000355499	0	0	0	0	0	0	0.9	0.217	0.918
CSNK1D	RPS20	9606.ENSP00000324464	9606.ENSP00000429374	0	0	0	0	0	0.064	0.9	0.204	0.918
CUL4A	DCAF13	9606.ENSP00000364589	9606.ENSP00000297579	0	0	0	0	0.094	0	0.9	0.176	0.918
DDX5	PPIL4	9606.ENSP00000225792	9606.ENSP00000253329	0	0	0	0	0.063	0.188	0.9	0.06	0.918
DDX5	PPIL3	9606.ENSP00000225792	9606.ENSP00000286175	0	0	0	0	0.062	0.188	0.9	0.056	0.918
DHX38	PPIL4	9606.ENSP00000268482	9606.ENSP00000253329	0	0	0	0	0.063	0.185	0.9	0.057	0.918
DMD	LAMA5	9606.ENSP00000354923	9606.ENSP00000252999	0	0	0	0	0.05	0	0.9	0.21	0.918
DZIP3	RNF4	9606.ENSP00000355028	9606.ENSP00000426503	0	0	0	0	0.061	0	0.9	0.197	0.918
EPOR	NFKB1	9606.ENSP00000222139	9606.ENSP00000226574	0	0	0	0	0	0	0.9	0.218	0.918
EPS15L1	GAPVD1	9606.ENSP00000393313	9606.ENSP00000377664	0	0	0	0	0.08	0.14	0.9	0.09	0.918
FGA	RAP1A	9606.ENSP00000306361	9606.ENSP00000358723	0	0	0	0	0	0.053	0.9	0.21	0.918
FGFR4	PIK3R1	9606.ENSP00000292408	9606.ENSP00000428056	0	0	0	0	0	0.097	0.9	0.165	0.918
GCFC2	RBM5	9606.ENSP00000318690	9606.ENSP00000343054	0	0	0	0	0.094	0	0.9	0.174	0.918
HECTD2	UBE2C	9606.ENSP00000401023	9606.ENSP00000348838	0	0	0	0	0.064	0.188	0.9	0.057	0.918
HECTD2	TRIP12	9606.ENSP00000401023	9606.ENSP00000373696	0	0	0	0.565	0.063	0	0.9	0.415	0.918
HERC4	UBE2C	9606.ENSP00000378624	9606.ENSP00000348838	0	0	0	0	0.061	0.188	0.9	0.057	0.918
HERC4	UBE2A	9606.ENSP00000378624	9606.ENSP00000360613	0	0	0	0	0.061	0.188	0.9	0.058	0.918
HNRNPA1	POLR2H	9606.ENSP00000341826	9606.ENSP00000415536	0	0	0	0	0.201	0	0.9	0.057	0.918
INTS10	SSU72	9606.ENSP00000381064	9606.ENSP00000291386	0	0	0	0	0.185	0	0.9	0.076	0.918
IRF3	NR3C1	9606.ENSP00000471896	9606.ENSP00000231509	0	0	0	0	0	0	0.9	0.22	0.918
LY6E	THY1	9606.ENSP00000428572	9606.ENSP00000284240	0	0	0	0	0	0	0.9	0.222	0.918
MAGOHB	RPS16	9606.ENSP00000319240	9606.ENSP00000251453	0	0	0	0	0.173	0	0.9	0.094	0.918
MAGOHB	PPIL3	9606.ENSP00000319240	9606.ENSP00000286175	0	0	0	0	0.22	0	0.9	0	0.918
MAGOHB	RPS20	9606.ENSP00000319240	9606.ENSP00000429374	0	0	0	0	0.222	0	0.9	0	0.918
MRE11A	RAD9B	9606.ENSP00000325863	9606.ENSP00000376440	0	0	0	0	0.077	0.185	0.9	0	0.918
NEDD4L	RNF4	9606.ENSP00000383199	9606.ENSP00000426503	0	0	0	0	0.05	0	0.9	0.212	0.918
NFASC	SCN11A	9606.ENSP00000344786	9606.ENSP00000307599	0	0	0	0	0	0	0.9	0.22	0.918
NFKB1	PSMB5	9606.ENSP00000226574	9606.ENSP00000355325	0	0	0	0	0.065	0.138	0.9	0.108	0.918
NUP107	SRRM1	9606.ENSP00000229179	9606.ENSP00000326261	0	0	0	0	0.15	0	0.9	0.121	0.918
NUP35	SRSF1	9606.ENSP00000295119	9606.ENSP00000258962	0	0	0	0	0.2	0	0.9	0.057	0.918
OASL	TRIM14	9606.ENSP00000257570	9606.ENSP00000344208	0	0	0	0	0.099	0	0.9	0.163	0.918
PCBP2	RBM5	9606.ENSP00000352438	9606.ENSP00000343054	0	0	0	0	0.101	0	0.9	0.164	0.918
PPIL4	TRA2B	9606.ENSP00000253329	9606.ENSP00000416959	0	0	0	0.613	0.08	0.183	0.9	0.042	0.918
PRMT5	PRMT7	9606.ENSP00000319169	9606.ENSP00000343103	0	0	0	0	0.09	0	0	0.913	0.918
RAB29	RAB34	9606.ENSP00000356107	9606.ENSP00000413156	0	0	0.411	0.773	0	0	0.9	0.499	0.918
RAB34	RAB8A	9606.ENSP00000413156	9606.ENSP00000300935	0	0	0.425	0.804	0.062	0	0.9	0.503	0.918
RAB35	RAB8A	9606.ENSP00000229340	9606.ENSP00000300935	0	0	0.441	0.932	0.051	0.137	0.9	0.845	0.918
RNF111	UBE2C	9606.ENSP00000453872	9606.ENSP00000348838	0	0	0	0	0.064	0.193	0.9	0.054	0.918
RPS20	RSRC1	9606.ENSP00000429374	9606.ENSP00000481697	0.078	0	0	0	0.661	0.739	0	0.116	0.918
SEC23IP	SEC24C	9606.ENSP00000358071	9606.ENSP00000343405	0	0	0	0	0.133	0	0.9	0.138	0.918
SEC23IP	SEC24A	9606.ENSP00000358071	9606.ENSP00000381823	0	0	0	0	0.127	0	0.9	0.138	0.918
TCEB1	UBR4	9606.ENSP00000478121	9606.ENSP00000364403	0	0	0	0	0.081	0	0.9	0.181	0.918
TFIP11	U2SURP	9606.ENSP00000384421	9606.ENSP00000418563	0	0	0	0	0.222	0	0.9	0	0.918
AAK1	TRIP10	9606.ENSP00000386456	9606.ENSP00000320117	0	0	0	0	0.061	0	0.9	0.187	0.917
ACOX1	PAOX	9606.ENSP00000293217	9606.ENSP00000278060	0	0	0	0	0.049	0	0.9	0.2	0.917
ACTG2	TLN1	9606.ENSP00000386857	9606.ENSP00000316029	0	0	0	0	0.051	0	0.9	0.198	0.917
ANXA1	CX3CL1	9606.ENSP00000366109	9606.ENSP00000006053	0	0	0	0	0	0	0.9	0.207	0.917
ANXA1	CXCL12	9606.ENSP00000366109	9606.ENSP00000379140	0	0	0	0	0	0	0.9	0.212	0.917
AP2M1	LDLR	9606.ENSP00000292807	9606.ENSP00000454071	0	0.008	0	0	0	0	0.9	0.204	0.917
ASB13	UBE2C	9606.ENSP00000350331	9606.ENSP00000348838	0	0	0	0	0	0.088	0.9	0.167	0.917
CAPNS1	RHOA	9606.ENSP00000246533	9606.ENSP00000400175	0	0	0	0	0.129	0	0.9	0.128	0.917
CAPZA2	COPZ1	9606.ENSP00000354947	9606.ENSP00000449270	0	0	0	0	0.082	0	0.9	0.173	0.917
CDK14	CDK4	9606.ENSP00000369390	9606.ENSP00000257904	0	0	0.285	0.866	0.062	0.126	0.9	0.313	0.917
CDK7	INTS7	9606.ENSP00000256443	9606.ENSP00000355961	0	0	0	0	0.086	0	0.9	0.172	0.917
CHCHD10	HSPD1	9606.ENSP00000418428	9606.ENSP00000373620	0	0	0	0	0.197	0	0.9	0.05	0.917
CHCHD3	CS	9606.ENSP00000262570	9606.ENSP00000342056	0	0	0	0	0.107	0	0.9	0.153	0.917
CRTC2	YWHAE	9606.ENSP00000357622	9606.ENSP00000264335	0	0	0	0	0	0.2	0.9	0.047	0.917
CUL1	RNF41	9606.ENSP00000326804	9606.ENSP00000342755	0	0	0	0	0.061	0.157	0.9	0.085	0.917
CYP2A6	TYMP	9606.ENSP00000301141	9606.ENSP00000379038	0	0	0	0	0	0	0.9	0.213	0.917
DDB2	NAE1	9606.ENSP00000256996	9606.ENSP00000351990	0	0	0	0	0	0	0.9	0.21	0.917
DDX5	POLR2E	9606.ENSP00000225792	9606.ENSP00000478303	0	0.001	0	0	0.129	0.128	0.9	0.047	0.917
DYNC1I1	KLC4	9606.ENSP00000320130	9606.ENSP00000259708	0	0	0	0	0.051	0	0.9	0.203	0.917
EIF6	LSG1	9606.ENSP00000363574	9606.ENSP00000265245	0	0	0	0	0.134	0.737	0	0.667	0.917
FAM49B	SERPINA1	9606.ENSP00000429150	9606.ENSP00000416066	0	0	0	0	0	0	0.9	0.206	0.917
FBXW7	WSB2	9606.ENSP00000281708	9606.ENSP00000409131	0	0	0.422	0.599	0.049	0	0.9	0.062	0.917
FECH	HCCS	9606.ENSP00000372326	9606.ENSP00000326579	0	0	0	0	0.062	0	0.9	0.193	0.917
FUS	SF3A1	9606.ENSP00000254108	9606.ENSP00000215793	0	0	0	0	0.144	0.117	0.9	0	0.917
H2AFJ	UBE2I	9606.ENSP00000438553	9606.ENSP00000348056	0	0	0	0	0	0.188	0.9	0.067	0.917
H2AFJ	SIN3B	9606.ENSP00000438553	9606.ENSP00000369131	0	0	0	0	0	0.185	0.9	0.065	0.917
INPP1	INPP5A	9606.ENSP00000376142	9606.ENSP00000357583	0	0	0	0	0.063	0	0.9	0.186	0.917
KAT5	RNF4	9606.ENSP00000340330	9606.ENSP00000426503	0	0	0	0	0	0	0.9	0.212	0.917
KIF12	KIF27	9606.ENSP00000363232	9606.ENSP00000297814	0	0	0	0.71	0	0	0.9	0.614	0.917
KIF12	KLC2	9606.ENSP00000363232	9606.ENSP00000399403	0	0	0	0	0	0.088	0.9	0.171	0.917
KIF27	KIF9	9606.ENSP00000297814	9606.ENSP00000333942	0	0	0	0.655	0.062	0	0.9	0.472	0.917
NEDD4L	SIAH1	9606.ENSP00000383199	9606.ENSP00000349156	0	0	0	0	0	0	0.9	0.204	0.917
NIF3L1	VPS28	9606.ENSP00000386394	9606.ENSP00000366565	0	0	0	0	0.047	0.917	0	0	0.917
NUP107	SRSF1	9606.ENSP00000229179	9606.ENSP00000258962	0	0	0	0	0.213	0	0.9	0	0.917
NUP35	RNPS1	9606.ENSP00000295119	9606.ENSP00000457723	0	0	0	0	0.213	0	0.9	0	0.917
POLR2H	TRA2B	9606.ENSP00000415536	9606.ENSP00000416959	0	0	0	0	0.208	0	0.9	0	0.917
RAB8A	SDCCAG8	9606.ENSP00000300935	9606.ENSP00000355499	0	0	0	0	0	0	0.9	0.205	0.917
RNF19B	RNF7	9606.ENSP00000362555	9606.ENSP00000273480	0	0	0	0	0.049	0.077	0.9	0.173	0.917
RNF41	UBE2A	9606.ENSP00000342755	9606.ENSP00000360613	0	0	0	0	0	0.188	0.9	0.062	0.917
RPL34	RSRC1	9606.ENSP00000378163	9606.ENSP00000481697	0	0	0	0	0.67	0.742	0	0.108	0.917
RPS16	RSRC1	9606.ENSP00000251453	9606.ENSP00000481697	0.073	0	0	0	0.672	0.736	0	0.099	0.917
SERPINF2	VEGFA	9606.ENSP00000321853	9606.ENSP00000478570	0	0	0	0	0.061	0	0.9	0.188	0.917
UBE2A	UBE2F	9606.ENSP00000360613	9606.ENSP00000478474	0	0	0	0.726	0.064	0.08	0.9	0.454	0.917
AAK1	SLC2A8	9606.ENSP00000386456	9606.ENSP00000362469	0	0	0	0	0	0.165	0.9	0.075	0.916
ANAPC11	PSMB5	9606.ENSP00000349957	9606.ENSP00000355325	0	0	0	0	0.13	0	0.9	0.114	0.916
ANGEL2	CNOT8	9606.ENSP00000355929	9606.ENSP00000430493	0	0	0	0	0.064	0.559	0	0.814	0.916
ASB13	CUL1	9606.ENSP00000350331	9606.ENSP00000326804	0	0	0	0	0.065	0.175	0.9	0.05	0.916
ASB8	HERC2	9606.ENSP00000320893	9606.ENSP00000261609	0	0	0	0	0.049	0.185	0.9	0.05	0.916
ASB8	CUL1	9606.ENSP00000320893	9606.ENSP00000326804	0	0	0	0	0.065	0.175	0.9	0.05	0.916
BAAT	CSAD	9606.ENSP00000259407	9606.ENSP00000267085	0.042	0	0	0	0.052	0	0.9	0.189	0.916
BCS1L	VDAC1	9606.ENSP00000413908	9606.ENSP00000265333	0	0	0	0	0.043	0	0.9	0.201	0.916
BIRC5	PPP2R5D	9606.ENSP00000301633	9606.ENSP00000417963	0	0	0	0	0.048	0.185	0.9	0.054	0.916
BIRC5	PPP2R5C	9606.ENSP00000301633	9606.ENSP00000412324	0	0	0	0	0.048	0.185	0.9	0.054	0.916
CASP9	EIF4G1	9606.ENSP00000330237	9606.ENSP00000416255	0	0	0	0	0	0	0.9	0.198	0.916
CENPP	NUP107	9606.ENSP00000364737	9606.ENSP00000229179	0	0	0	0	0.063	0	0.9	0.183	0.916
CEP76	PCM1	9606.ENSP00000262127	9606.ENSP00000327077	0	0	0	0	0.062	0	0.9	0.185	0.916
COPS4	DCUN1D1	9606.ENSP00000264389	9606.ENSP00000292782	0	0	0	0	0.095	0.065	0.9	0.132	0.916
CPSF4	FYTTD1	9606.ENSP00000292476	9606.ENSP00000241502	0	0	0	0	0.153	0	0.9	0.093	0.916
CSNK1D	DDX52	9606.ENSP00000324464	9606.ENSP00000479504	0	0	0	0	0.065	0.083	0.9	0.145	0.916
CUL4A	XRCC1	9606.ENSP00000364589	9606.ENSP00000262887	0	0	0	0	0.078	0	0.9	0.167	0.916
DCAF13	DDB2	9606.ENSP00000297579	9606.ENSP00000256996	0	0	0	0	0.044	0	0.9	0.197	0.916
DCAF13	NAE1	9606.ENSP00000297579	9606.ENSP00000351990	0	0	0	0	0.197	0	0.9	0	0.916
DDX3X	PABPC1	9606.ENSP00000382840	9606.ENSP00000313007	0	0	0	0	0.41	0.432	0	0.769	0.916
EFTUD2	FUS	9606.ENSP00000392094	9606.ENSP00000254108	0	0	0	0	0.134	0	0.9	0.112	0.916
FBXW7	RNF111	9606.ENSP00000281708	9606.ENSP00000453872	0	0	0	0	0.116	0	0.9	0.127	0.916
FUS	RNPS1	9606.ENSP00000254108	9606.ENSP00000457723	0	0	0	0	0.125	0	0.9	0.12	0.916
GFM2	MRPS27	9606.ENSP00000296805	9606.ENSP00000426941	0	0	0	0	0.061	0	0.9	0.187	0.916
GFM2	MRPL42	9606.ENSP00000296805	9606.ENSP00000449884	0	0	0	0	0.097	0	0.9	0.145	0.916
GLI3	PRKAR1A	9606.ENSP00000379258	9606.ENSP00000376475	0	0	0	0	0.065	0.076	0.9	0.144	0.916
HACL1	PAOX	9606.ENSP00000323811	9606.ENSP00000278060	0	0	0	0	0.061	0	0.9	0.187	0.916
HAO2	HMGCL	9606.ENSP00000483507	9606.ENSP00000363614	0.051	0	0	0	0.063	0.05	0.9	0.161	0.916
HERC4	UBR4	9606.ENSP00000378624	9606.ENSP00000364403	0	0	0	0	0.113	0	0.9	0.131	0.916
HNRNPA1	PPIL3	9606.ENSP00000341826	9606.ENSP00000286175	0	0	0	0	0.057	0.183	0.9	0.042	0.916
HNRNPA1	POLR2E	9606.ENSP00000341826	9606.ENSP00000478303	0	0	0	0	0.172	0	0.9	0.068	0.916
IGF2	SERPINA1	9606.ENSP00000391826	9606.ENSP00000416066	0	0	0	0	0.06	0	0.9	0.185	0.916
KAT5	RTEL1	9606.ENSP00000340330	9606.ENSP00000353332	0	0	0	0	0.116	0	0.9	0.127	0.916
MYOF	VEGFA	9606.ENSP00000352208	9606.ENSP00000478570	0	0	0	0	0.076	0	0.9	0.164	0.916
NEDD4L	TCEB1	9606.ENSP00000383199	9606.ENSP00000478121	0	0	0	0	0	0	0.9	0.195	0.916
PIP4K2C	PLCH2	9606.ENSP00000347032	9606.ENSP00000367747	0	0	0	0	0	0.085	0.9	0.162	0.916
PLRG1	SRSF1	9606.ENSP00000424417	9606.ENSP00000258962	0	0	0	0	0.148	0	0.9	0.096	0.916
POLR1B	SF3B1	9606.ENSP00000444136	9606.ENSP00000335321	0	0	0	0	0.198	0	0.9	0	0.916
PPIL3	TRA2B	9606.ENSP00000286175	9606.ENSP00000416959	0	0	0	0	0.062	0.183	0.9	0.042	0.916
PRMT5	SMARCC2	9606.ENSP00000319169	9606.ENSP00000267064	0	0	0	0	0.083	0	0.9	0.159	0.916
QKI	ZC3HAV1	9606.ENSP00000355094	9606.ENSP00000242351	0	0	0	0	0.196	0	0.9	0.05	0.916
RAP1A	RAP1B	9606.ENSP00000358723	9606.ENSP00000250559	0	0	0.449	0.984	0.178	0	0.9	0.86	0.916
RCHY1	RNF4	9606.ENSP00000321239	9606.ENSP00000426503	0	0	0	0	0	0	0.9	0.198	0.916
RNF14	UBE2A	9606.ENSP00000378028	9606.ENSP00000360613	0	0	0	0	0.061	0.132	0.9	0.092	0.916
RNF19A	TCEB1	9606.ENSP00000428968	9606.ENSP00000478121	0	0	0	0	0	0	0.9	0.194	0.916
RNF7	SIAH1	9606.ENSP00000273480	9606.ENSP00000349156	0	0	0	0	0.061	0	0.9	0.182	0.916
RNPS1	RPS20	9606.ENSP00000457723	9606.ENSP00000429374	0	0	0	0	0.187	0	0.9	0.05	0.916
RPS26	RSRC1	9606.ENSP00000348849	9606.ENSP00000481697	0	0	0	0	0.655	0.735	0	0.159	0.916
SEC16A	TMED2	9606.ENSP00000325827	9606.ENSP00000262225	0	0	0	0	0	0	0.9	0.197	0.916
SP100	TRIM5	9606.ENSP00000343023	9606.ENSP00000369373	0	0	0	0	0.134	0	0.9	0.111	0.916
STAM	VPS37A	9606.ENSP00000366746	9606.ENSP00000318629	0	0	0	0	0.097	0	0.9	0.15	0.916
ACTR10	ARFGAP2	9606.ENSP00000254286	9606.ENSP00000434442	0	0	0	0	0.061	0.081	0.9	0.132	0.915
AKT1	SLC38A9	9606.ENSP00000451828	9606.ENSP00000380074	0	0	0	0	0	0.045	0.9	0.189	0.915
AKT1	CBFB	9606.ENSP00000451828	9606.ENSP00000415151	0	0	0	0	0.044	0	0.9	0.185	0.915
ALDH7A1	GLYCTK	9606.ENSP00000387123	9606.ENSP00000389175	0	0	0	0	0.062	0	0.9	0.168	0.915
ARAF	PPP2R5C	9606.ENSP00000290277	9606.ENSP00000412324	0	0	0	0	0.061	0.156	0.9	0.056	0.915
ARAF	ARRB2	9606.ENSP00000290277	9606.ENSP00000403701	0	0	0	0	0.049	0.187	0.9	0.041	0.915
AREL1	RNF7	9606.ENSP00000348714	9606.ENSP00000273480	0	0	0	0	0	0	0.9	0.187	0.915
AREL1	UBR4	9606.ENSP00000348714	9606.ENSP00000364403	0	0	0	0	0.172	0	0.9	0.066	0.915
ASB13	TCEB1	9606.ENSP00000350331	9606.ENSP00000478121	0	0	0	0	0	0.174	0.9	0.056	0.915
B4GALT1	SYNGR1	9606.ENSP00000369055	9606.ENSP00000332287	0	0	0	0	0	0	0.9	0.188	0.915
BABAM1	HERC2	9606.ENSP00000352408	9606.ENSP00000261609	0	0	0	0	0.049	0	0.9	0.181	0.915
BCS1L	HSPA9	9606.ENSP00000413908	9606.ENSP00000297185	0.044	0	0	0	0.062	0.102	0.9	0.109	0.915
CAB39	PRKAG1	9606.ENSP00000258418	9606.ENSP00000323867	0	0	0	0	0	0	0.9	0.186	0.915
CDC27	TRIP12	9606.ENSP00000434614	9606.ENSP00000373696	0	0	0	0	0.15	0.085	0.9	0	0.915
CHCHD10	CS	9606.ENSP00000418428	9606.ENSP00000342056	0	0	0	0	0.064	0	0.9	0.17	0.915
CXCL12	PIK3R1	9606.ENSP00000379140	9606.ENSP00000428056	0	0	0	0	0	0	0.9	0.189	0.915
DDX5	POLR2H	9606.ENSP00000225792	9606.ENSP00000415536	0	0	0	0	0.173	0.051	0.9	0.049	0.915
DDX5	PLRG1	9606.ENSP00000225792	9606.ENSP00000424417	0	0	0	0	0.127	0.064	0.9	0.092	0.915
DVL3	PPP2R5D	9606.ENSP00000316054	9606.ENSP00000417963	0	0	0	0	0.061	0	0.9	0.168	0.915
EIF4B	ZCCHC6	9606.ENSP00000388806	9606.ENSP00000365130	0	0	0	0	0.061	0.128	0.9	0.085	0.915
ETS1	JAK3	9606.ENSP00000376436	9606.ENSP00000391676	0	0	0	0	0.065	0.058	0.9	0.151	0.915
[truncated: 9,591 more rows]
